# Supplementary material for: (Ethyl­enediamine-κ2 N,N)bis[2-(pyridin-2-yl-κN)-1,3-imidazol-1-ido-κN 1]cobalt(III) nitrate monohydrate
Source: Acta Crystallogr Sect E Struct Rep Online. 2012 Aug 8;68(Pt 9):m1155. doi: 10.1107/S1600536812032692 (PMC3435583; doi:10.1107/S1600536812032692)
Supplement: Supplementary file 1 [file e-68-m1155-sup1.cif]

##############################################################################
#                                                                            #
# This CIF contains the data in a paper accepted for publication in          #
# Acta Crystallographica Section E. It conforms to the requirements of       #
# Notes for Authors for Acta Crystallographica Section E, and has been       #
# peer reviewed under the auspices of the IUCr Commission on Journals.       #
#                                                                            #
# Full details of the Crystallographic Information File format               #
# are given in the paper "The Crystallographic Information File (CIF):       #
# a New Standard Archive File for Crystallography" by S. R. Hall, F. H.      #
# Allen and I. D. Brown [Acta Cryst. (1991), A47, 655-685].                  #
#                                                                            #
# The current version of the core CIF dictionary is obtainable from          #
# ftp://ftp.iucr.org/pub/cif_core.dic.                                       #
#                                                                            #
# Software is freely available for graphical display of the structure(s)     #
# in this CIF. For information consult the CIF software page                 #
# http://www.iucr.org/resources/cif/software.                                #
#                                                                            #
# This file may be used for bona fide research purposes within the           #
# scientific community so long as proper attribution is given to the journal # 
# article from which it was obtained.                                        #
#                                                                            #
##############################################################################
data_I
_audit_creation_method     SHELXL97
_chemical_name_systematic
;
(Ethylenediamine-\k^2^<i>N</i>,<i>N</i>)bis[2-(pyridin-2-yl-\k<i>N</i>)-
1,3-imidazol-1-ido-\k<i>N</i>^1^]cobalt(III) nitrate monohydrate
;
_chemical_name_common     ?
_chemical_formula_moiety     'C18 H20 Co N8 +, N O3 -, H2 O'
_chemical_formula_sum     'C18 H22 Co N9 O4'
_chemical_formula_iupac     '[Co (C8 H6 N3)2 (C2 H8 N2)] N O3 , H2 O'
_chemical_formula_weight     487.38
_chemical_melting_point     ?
_symmetry_cell_setting     triclinic
_symmetry_space_group_name_H-M     'P -1'
_symmetry_space_group_name_Hall     '-P 1'
loop_
    _symmetry_equiv_pos_as_xyz
    'x, y, z'
    '-x, -y, -z'
_cell_length_a     8.6669(5)
_cell_length_b     11.0574(8)
_cell_length_c     12.5304(10)
_cell_angle_alpha     76.133(2)
_cell_angle_beta     75.672(2)
_cell_angle_gamma     68.7970(10)
_cell_volume     1069.62(13)
_cell_formula_units_Z     2
_cell_measurement_reflns_used     2876
_cell_measurement_theta_min     2.562
_cell_measurement_theta_max     27.947
_cell_measurement_temperature     298(2)
_exptl_crystal_description     block
_exptl_crystal_colour     red
_exptl_crystal_size_max     0.45
_exptl_crystal_size_mid     0.38
_exptl_crystal_size_min     0.30
_exptl_crystal_density_diffrn     1.513
_exptl_crystal_density_meas     ?
_exptl_crystal_density_method     'not measured'
_exptl_crystal_F_000     504
_exptl_absorpt_coefficient_mu     0.848
_exptl_absorpt_correction_type     multi-scan
_exptl_absorpt_process_details     '(SADABS; Sheldrick, 1996)'
_exptl_absorpt_correction_T_min     0.6985
_exptl_absorpt_correction_T_max     0.7826
_exptl_special_details     ?
_diffrn_ambient_temperature     298(2)
_diffrn_radiation_type     MoK\a
_diffrn_radiation_wavelength     0.71073
_diffrn_radiation_source     'fine-focus sealed tube'
_diffrn_radiation_monochromator     graphite
_diffrn_measurement_device_type     'Bruker SMART 1000 CCD'
_diffrn_measurement_method     '\f and \w'
_diffrn_detector_area_resol_mean     ?
_diffrn_reflns_number     5376
_diffrn_reflns_av_R_equivalents     0.0213
_diffrn_reflns_av_sigmaI/netI     0.0401
_diffrn_reflns_theta_min     2.56
_diffrn_reflns_theta_max     25.02
_diffrn_reflns_theta_full     25.02
_diffrn_measured_fraction_theta_max     0.981
_diffrn_measured_fraction_theta_full     0.981
_diffrn_reflns_limit_h_min     -7
_diffrn_reflns_limit_h_max     10
_diffrn_reflns_limit_k_min     -13
_diffrn_reflns_limit_k_max     13
_diffrn_reflns_limit_l_min     -10
_diffrn_reflns_limit_l_max     14
_diffrn_standards_number     ?
_diffrn_standards_interval_count     ?
_diffrn_standards_interval_time     ?
_diffrn_standards_decay_%     ?
_refine_special_details
;
Refinement of <i>F</i>^2^ against ALL reflections. The weighted <i>R</i>-factor
<i>wR</i> and goodness of fit <i>S</i> are based on <i>F</i>^2^, conventional
<i>R</i>-factors <i>R</i> are based on <i>F</i>, with <i>F</i> set to zero for
negative <i>F</i>^2^. The threshold expression of <i>F</i>^2^ >
\s(<i>F</i>^2^) is used only for calculating <i>R</i>-factors(gt) <i>etc</i>.
and is not relevant to the choice of reflections for refinement.
<i>R</i>-factors based on <i>F</i>^2^ are statistically about twice as large
as those based on <i>F</i>, and <i>R</i>-factors based on ALL data will be
even larger.
;
_reflns_number_total     3714
_reflns_number_gt     2907
_reflns_threshold_expression     I>2\s(I)
_refine_ls_structure_factor_coef     Fsqd
_refine_ls_matrix_type     full
_refine_ls_R_factor_all     0.0519
_refine_ls_R_factor_gt     0.0371
_refine_ls_wR_factor_gt     0.0959
_refine_ls_wR_factor_ref     0.1095
_refine_ls_goodness_of_fit_ref     1.047
_refine_ls_restrained_S_all     1.047
_refine_ls_number_reflns     3714
_refine_ls_number_parameters     289
_refine_ls_number_restraints     0
_refine_ls_hydrogen_treatment     ?
_refine_ls_weighting_scheme     calc
_refine_ls_weighting_details
       'calc w = 1/[\s^2^(Fo^2^)+(0.0517P)^2^+0.5557P] where P=(Fo^2^+2Fc^2^)/3'
_atom_sites_solution_hydrogens     geom
_atom_sites_solution_primary     direct
_atom_sites_solution_secondary     difmap
_refine_ls_shift/su_max     0.000
_refine_ls_shift/su_mean     0.000
_refine_diff_density_max     0.322
_refine_diff_density_min     -0.419
_refine_ls_extinction_method     none
_refine_ls_extinction_coef     ?
loop_
    _atom_type_symbol
    _atom_type_description
    _atom_type_scat_dispersion_real
    _atom_type_scat_dispersion_imag
    _atom_type_scat_source
    'C' 'C' 0.0033 0.0016
                         'International Tables Vol C Tables 4.2.6.8 and 6.1.1.4'
    'H' 'H' 0.0000 0.0000
                         'International Tables Vol C Tables 4.2.6.8 and 6.1.1.4'
    'N' 'N' 0.0061 0.0033
                         'International Tables Vol C Tables 4.2.6.8 and 6.1.1.4'
    'O' 'O' 0.0106 0.0060
                         'International Tables Vol C Tables 4.2.6.8 and 6.1.1.4'
    'Co' 'Co' 0.3494 0.9721
                         'International Tables Vol C Tables 4.2.6.8 and 6.1.1.4'
_computing_data_collection     'SMART (Bruker, 2007)'
_computing_cell_refinement     'SAINT (Bruker, 2007)'
_computing_data_reduction     'SAINT (Bruker, 2007)'
_computing_structure_solution     'SHELXS97 (Sheldrick, 2008)'
_computing_structure_refinement     'SHELXL97 (Sheldrick, 2008)'
_computing_molecular_graphics     'SHELXTL (Sheldrick, 2008)'
_computing_publication_material     'SHELXTL (Sheldrick, 2008)'
loop_
    _atom_site_type_symbol
    _atom_site_label
    _atom_site_fract_x
    _atom_site_fract_y
    _atom_site_fract_z
    _atom_site_U_iso_or_equiv
    _atom_site_adp_type
    _atom_site_calc_flag
    _atom_site_refinement_flags
    _atom_site_occupancy
    _atom_site_symmetry_multiplicity
    _atom_site_disorder_assembly
    _atom_site_disorder_group
    Co Co1 0.49327(4) 0.24908(3) 0.25014(3) 0.03109(14) Uani d . 1 1 . .
    N N1 0.3734(3) 0.3487(2) 0.13063(18) 0.0349(5) Uani d . 1 1 . .
    N N2 0.2556(3) 0.5498(2) 0.03542(19) 0.0427(6) Uani d . 1 1 . .
    N N3 0.4925(3) 0.4242(2) 0.26227(18) 0.0334(5) Uani d . 1 1 . .
    N N4 0.5997(3) 0.1632(2) 0.37782(17) 0.0318(5) Uani d . 1 1 . .
    N N5 0.5660(3) 0.1121(2) 0.56550(18) 0.0413(6) Uani d . 1 1 . .
    N N6 0.2860(3) 0.2713(2) 0.36447(19) 0.0353(5) Uani d . 1 1 . .
    N N7 0.7032(3) 0.2170(2) 0.14273(18) 0.0373(5) Uani d . 1 1 . .
    H H7A 0.7057 0.2916 0.0949 0.045 Uiso calc R 1 1 . .
    H H7B 0.7911 0.1895 0.1785 0.045 Uiso calc R 1 1 . .
    N N8 0.4899(3) 0.0816(2) 0.23036(18) 0.0364(5) Uani d . 1 1 . .
    H H8A 0.4718 0.0319 0.2975 0.044 Uiso calc R 1 1 . .
    H H8B 0.4055 0.0949 0.1946 0.044 Uiso calc R 1 1 . .
    N N9 0.1402(4) 0.0294(3) 0.1721(2) 0.0530(7) Uani d . 1 1 . .
    O O1 0.2907(3) -0.0084(3) 0.1286(2) 0.0716(7) Uani d . 1 1 . .
    O O2 0.0499(4) -0.0394(3) 0.1852(3) 0.1010(11) Uani d . 1 1 . .
    O O3 0.0786(4) 0.1364(3) 0.2036(3) 0.1008(11) Uani d . 1 1 . .
    O O4 0.9518(6) 0.7421(6) 0.1433(6) 0.251(4) Uani d . 1 1 . .
    H H4C 0.9804 0.8031 0.1547 0.301 Uiso d R 1 1 . .
    H H4D 1.0388 0.6873 0.1124 0.301 Uiso d R 1 1 . .
    C C1 0.3419(3) 0.4799(3) 0.1174(2) 0.0342(6) Uani d . 1 1 . .
    C C2 0.2299(4) 0.4556(3) -0.0051(2) 0.0454(7) Uani d . 1 1 . .
    H H2 0.1728 0.4724 -0.0636 0.054 Uiso calc R 1 1 . .
    C C3 0.3003(4) 0.3323(3) 0.0528(2) 0.0431(7) Uani d . 1 1 . .
    H H3 0.2983 0.2531 0.0409 0.052 Uiso calc R 1 1 . .
    C C4 0.4052(3) 0.5251(3) 0.1918(2) 0.0353(6) Uani d . 1 1 . .
    C C5 0.3797(4) 0.6549(3) 0.1971(2) 0.0454(7) Uani d . 1 1 . .
    H H5 0.3159 0.7230 0.1502 0.055 Uiso calc R 1 1 . .
    C C6 0.4492(5) 0.6817(3) 0.2719(3) 0.0553(9) Uani d . 1 1 . .
    H H6 0.4346 0.7682 0.2757 0.066 Uiso calc R 1 1 . .
    C C7 0.5412(5) 0.5790(3) 0.3417(3) 0.0585(9) Uani d . 1 1 . .
    H H7 0.5901 0.5955 0.3926 0.070 Uiso calc R 1 1 . .
    C C8 0.5597(4) 0.4522(3) 0.3350(3) 0.0476(8) Uani d . 1 1 . .
    H H8 0.6210 0.3834 0.3826 0.057 Uiso calc R 1 1 . .
    C C9 0.4922(3) 0.1662(3) 0.4763(2) 0.0336(6) Uani d . 1 1 . .
    C C10 0.7323(4) 0.0724(3) 0.5200(2) 0.0457(7) Uani d . 1 1 . .
    H H10 0.8187 0.0298 0.5609 0.055 Uiso calc R 1 1 . .
    C C11 0.7555(4) 0.1034(3) 0.4057(2) 0.0416(7) Uani d . 1 1 . .
    H H11 0.8578 0.0869 0.3566 0.050 Uiso calc R 1 1 . .
    C C12 0.3150(4) 0.2280(3) 0.4713(2) 0.0363(6) Uani d . 1 1 . .
    C C13 0.1848(4) 0.2462(3) 0.5620(3) 0.0535(8) Uani d . 1 1 . .
    H H13 0.2072 0.2190 0.6344 0.064 Uiso calc R 1 1 . .
    C C14 0.0221(5) 0.3050(4) 0.5436(3) 0.0677(10) Uani d . 1 1 . .
    H H14 -0.0673 0.3173 0.6034 0.081 Uiso calc R 1 1 . .
    C C15 -0.0066(4) 0.3452(4) 0.4357(3) 0.0690(11) Uani d . 1 1 . .
    H H15 -0.1162 0.3845 0.4222 0.083 Uiso calc R 1 1 . .
    C C16 0.1268(4) 0.3275(3) 0.3472(3) 0.0518(8) Uani d . 1 1 . .
    H H16 0.1058 0.3550 0.2745 0.062 Uiso calc R 1 1 . .
    C C17 0.7132(4) 0.1148(3) 0.0810(2) 0.0495(8) Uani d . 1 1 . .
    H H17A 0.8282 0.0759 0.0453 0.059 Uiso calc R 1 1 . .
    H H17B 0.6434 0.1531 0.0239 0.059 Uiso calc R 1 1 . .
    C C18 0.6521(4) 0.0123(3) 0.1648(3) 0.0520(8) Uani d . 1 1 . .
    H H18A 0.6369 -0.0485 0.1269 0.062 Uiso calc R 1 1 . .
    H H18B 0.7332 -0.0371 0.2136 0.062 Uiso calc R 1 1 . .
loop_
    _atom_site_aniso_label
    _atom_site_aniso_U_11
    _atom_site_aniso_U_22
    _atom_site_aniso_U_33
    _atom_site_aniso_U_12
    _atom_site_aniso_U_13
    _atom_site_aniso_U_23
    Co1 0.0394(2) 0.0299(2) 0.0266(2) -0.01405(16) -0.01009(15) -0.00071(14)
    N1 0.0443(13) 0.0330(12) 0.0328(12) -0.0181(11) -0.0128(10) -0.0003(10)
    N2 0.0461(14) 0.0413(14) 0.0389(13) -0.0121(11) -0.0145(11) 0.0003(11)
    N3 0.0393(12) 0.0316(12) 0.0321(12) -0.0134(10) -0.0094(10) -0.0037(10)
    N4 0.0398(12) 0.0306(12) 0.0274(11) -0.0154(10) -0.0070(9) -0.0015(9)
    N5 0.0557(16) 0.0416(14) 0.0306(12) -0.0203(12) -0.0124(11) -0.0010(10)
    N6 0.0393(13) 0.0341(12) 0.0354(12) -0.0137(10) -0.0096(10) -0.0052(10)
    N7 0.0456(13) 0.0338(12) 0.0305(12) -0.0138(10) -0.0078(10) 0.0009(10)
    N8 0.0496(14) 0.0357(13) 0.0281(12) -0.0188(11) -0.0104(10) -0.0013(10)
    N9 0.0548(18) 0.0607(18) 0.0509(16) -0.0207(15) -0.0092(13) -0.0194(14)
    O1 0.0454(14) 0.0897(19) 0.0888(19) -0.0163(13) -0.0105(13) -0.0415(16)
    O2 0.077(2) 0.112(3) 0.142(3) -0.0543(19) 0.0104(19) -0.064(2)
    O3 0.100(2) 0.074(2) 0.128(3) -0.0427(18) 0.038(2) -0.052(2)
    O4 0.126(4) 0.214(6) 0.389(10) -0.007(4) 0.033(5) -0.164(7)
    C1 0.0381(15) 0.0319(14) 0.0311(14) -0.0121(12) -0.0071(11) -0.0001(11)
    C2 0.0497(17) 0.0535(19) 0.0367(16) -0.0185(15) -0.0190(13) 0.0005(14)
    C3 0.0534(18) 0.0451(17) 0.0393(16) -0.0229(15) -0.0169(14) -0.0026(13)
    C4 0.0375(15) 0.0346(15) 0.0324(14) -0.0123(12) -0.0041(11) -0.0039(12)
    C5 0.0570(19) 0.0350(16) 0.0419(17) -0.0139(14) -0.0082(14) -0.0041(13)
    C6 0.080(2) 0.0385(18) 0.054(2) -0.0238(17) -0.0104(18) -0.0120(15)
    C7 0.085(3) 0.052(2) 0.058(2) -0.0348(19) -0.0285(19) -0.0100(17)
    C8 0.0576(19) 0.0460(18) 0.0496(18) -0.0215(15) -0.0234(15) -0.0052(14)
    C9 0.0472(16) 0.0294(14) 0.0289(14) -0.0177(12) -0.0074(12) -0.0043(11)
    C10 0.0543(19) 0.0497(18) 0.0370(16) -0.0187(15) -0.0223(14) 0.0038(14)
    C11 0.0404(16) 0.0447(17) 0.0398(16) -0.0138(13) -0.0132(13) -0.0004(13)
    C12 0.0458(16) 0.0331(15) 0.0338(15) -0.0177(13) -0.0056(12) -0.0064(12)
    C13 0.056(2) 0.056(2) 0.0438(18) -0.0184(16) -0.0002(15) -0.0083(15)
    C14 0.052(2) 0.079(3) 0.063(2) -0.0199(19) 0.0076(18) -0.016(2)
    C15 0.0379(18) 0.086(3) 0.080(3) -0.0145(18) -0.0102(18) -0.016(2)
    C16 0.0452(18) 0.059(2) 0.055(2) -0.0163(16) -0.0173(15) -0.0084(16)
    C17 0.061(2) 0.0477(18) 0.0366(16) -0.0160(16) -0.0009(14) -0.0126(14)
    C18 0.069(2) 0.0374(17) 0.0482(19) -0.0168(15) -0.0047(16) -0.0100(14)
_geom_special_details
;
All e.s.d.'s (except the e.s.d. in the dihedral angle between two l.s. planes)
are estimated using the full covariance matrix. The cell e.s.d.'s are taken
into account individually in the estimation of e.s.d.'s in distances, angles
and torsion angles; correlations between e.s.d.'s in cell parameters are only
used when they are defined by crystal symmetry. An approximate (isotropic)
treatment of cell e.s.d.'s is used for estimating e.s.d.'s involving l.s.
planes.
;
loop_
    _geom_bond_atom_site_label_1
    _geom_bond_atom_site_label_2
    _geom_bond_site_symmetry_2
    _geom_bond_distance
    _geom_bond_publ_flag
    Co1 N4 . 1.919(2) ?
    Co1 N1 . 1.920(2) ?
    Co1 N8 . 1.938(2) ?
    Co1 N7 . 1.949(2) ?
    Co1 N3 . 1.976(2) ?
    Co1 N6 . 1.979(2) ?
    N1 C1 . 1.352(3) ?
    N1 C3 . 1.364(3) ?
    N2 C1 . 1.339(3) ?
    N2 C2 . 1.367(4) ?
    N3 C8 . 1.340(4) ?
    N3 C4 . 1.358(3) ?
    N4 C9 . 1.349(3) ?
    N4 C11 . 1.363(3) ?
    N5 C9 . 1.331(3) ?
    N5 C10 . 1.361(4) ?
    N6 C16 . 1.341(4) ?
    N6 C12 . 1.363(3) ?
    N7 C17 . 1.482(4) ?
    N7 H7A . 0.9000 ?
    N7 H7B . 0.9000 ?
    N8 C18 . 1.480(4) ?
    N8 H8A . 0.9000 ?
    N8 H8B . 0.9000 ?
    N9 O3 . 1.227(4) ?
    N9 O2 . 1.235(4) ?
    N9 O1 . 1.239(3) ?
    O4 H4C . 0.8500 ?
    O4 H4D . 0.8500 ?
    C1 C4 . 1.447(4) ?
    C2 C3 . 1.378(4) ?
    C2 H2 . 0.9300 ?
    C3 H3 . 0.9300 ?
    C4 C5 . 1.387(4) ?
    C5 C6 . 1.369(4) ?
    C5 H5 . 0.9300 ?
    C6 C7 . 1.380(5) ?
    C6 H6 . 0.9300 ?
    C7 C8 . 1.373(4) ?
    C7 H7 . 0.9300 ?
    C8 H8 . 0.9300 ?
    C9 C12 . 1.448(4) ?
    C10 C11 . 1.372(4) ?
    C10 H10 . 0.9300 ?
    C11 H11 . 0.9300 ?
    C12 C13 . 1.384(4) ?
    C13 C14 . 1.375(5) ?
    C13 H13 . 0.9300 ?
    C14 C15 . 1.373(5) ?
    C14 H14 . 0.9300 ?
    C15 C16 . 1.383(5) ?
    C15 H15 . 0.9300 ?
    C16 H16 . 0.9300 ?
    C17 C18 . 1.502(4) ?
    C17 H17A . 0.9700 ?
    C17 H17B . 0.9700 ?
    C18 H18A . 0.9700 ?
    C18 H18B . 0.9700 ?
loop_
    _geom_angle_atom_site_label_1
    _geom_angle_atom_site_label_2
    _geom_angle_atom_site_label_3
    _geom_angle_site_symmetry_1
    _geom_angle_site_symmetry_3
    _geom_angle
    _geom_angle_publ_flag
    N4 Co1 N1 . . 174.33(9) ?
    N4 Co1 N8 . . 89.92(9) ?
    N1 Co1 N8 . . 94.32(9) ?
    N4 Co1 N7 . . 94.58(9) ?
    N1 Co1 N7 . . 89.45(10) ?
    N8 Co1 N7 . . 86.37(9) ?
    N4 Co1 N3 . . 93.23(9) ?
    N1 Co1 N3 . . 82.56(9) ?
    N8 Co1 N3 . . 176.82(9) ?
    N7 Co1 N3 . . 92.92(9) ?
    N4 Co1 N6 . . 82.67(9) ?
    N1 Co1 N6 . . 93.44(9) ?
    N8 Co1 N6 . . 91.62(9) ?
    N7 Co1 N6 . . 176.60(9) ?
    N3 Co1 N6 . . 89.24(9) ?
    C1 N1 C3 . . 105.2(2) ?
    C1 N1 Co1 . . 113.99(18) ?
    C3 N1 Co1 . . 140.8(2) ?
    C1 N2 C2 . . 103.1(2) ?
    C8 N3 C4 . . 118.6(2) ?
    C8 N3 Co1 . . 127.1(2) ?
    C4 N3 Co1 . . 114.23(18) ?
    C9 N4 C11 . . 104.8(2) ?
    C9 N4 Co1 . . 114.15(18) ?
    C11 N4 Co1 . . 140.85(19) ?
    C9 N5 C10 . . 103.0(2) ?
    C16 N6 C12 . . 119.0(3) ?
    C16 N6 Co1 . . 127.1(2) ?
    C12 N6 Co1 . . 113.85(18) ?
    C17 N7 Co1 . . 108.11(18) ?
    C17 N7 H7A . . 110.1 ?
    Co1 N7 H7A . . 110.1 ?
    C17 N7 H7B . . 110.1 ?
    Co1 N7 H7B . . 110.1 ?
    H7A N7 H7B . . 108.4 ?
    C18 N8 Co1 . . 109.97(18) ?
    C18 N8 H8A . . 109.7 ?
    Co1 N8 H8A . . 109.7 ?
    C18 N8 H8B . . 109.7 ?
    Co1 N8 H8B . . 109.7 ?
    H8A N8 H8B . . 108.2 ?
    O3 N9 O2 . . 118.7(3) ?
    O3 N9 O1 . . 120.1(3) ?
    O2 N9 O1 . . 121.2(3) ?
    H4C O4 H4D . . 108.4 ?
    N2 C1 N1 . . 114.1(2) ?
    N2 C1 C4 . . 129.3(2) ?
    N1 C1 C4 . . 116.6(2) ?
    N2 C2 C3 . . 110.6(3) ?
    N2 C2 H2 . . 124.7 ?
    C3 C2 H2 . . 124.7 ?
    N1 C3 C2 . . 107.0(3) ?
    N1 C3 H3 . . 126.5 ?
    C2 C3 H3 . . 126.5 ?
    N3 C4 C5 . . 121.3(3) ?
    N3 C4 C1 . . 112.4(2) ?
    C5 C4 C1 . . 126.3(3) ?
    C6 C5 C4 . . 119.3(3) ?
    C6 C5 H5 . . 120.3 ?
    C4 C5 H5 . . 120.3 ?
    C5 C6 C7 . . 119.3(3) ?
    C5 C6 H6 . . 120.3 ?
    C7 C6 H6 . . 120.3 ?
    C8 C7 C6 . . 119.1(3) ?
    C8 C7 H7 . . 120.4 ?
    C6 C7 H7 . . 120.4 ?
    N3 C8 C7 . . 122.3(3) ?
    N3 C8 H8 . . 118.8 ?
    C7 C8 H8 . . 118.8 ?
    N5 C9 N4 . . 114.4(2) ?
    N5 C9 C12 . . 129.0(2) ?
    N4 C9 C12 . . 116.6(2) ?
    N5 C10 C11 . . 110.9(3) ?
    N5 C10 H10 . . 124.5 ?
    C11 C10 H10 . . 124.5 ?
    N4 C11 C10 . . 106.8(3) ?
    N4 C11 H11 . . 126.6 ?
    C10 C11 H11 . . 126.6 ?
    N6 C12 C13 . . 121.5(3) ?
    N6 C12 C9 . . 112.5(2) ?
    C13 C12 C9 . . 126.0(3) ?
    C14 C13 C12 . . 119.1(3) ?
    C14 C13 H13 . . 120.4 ?
    C12 C13 H13 . . 120.4 ?
    C15 C14 C13 . . 119.0(3) ?
    C15 C14 H14 . . 120.5 ?
    C13 C14 H14 . . 120.5 ?
    C14 C15 C16 . . 120.2(3) ?
    C14 C15 H15 . . 119.9 ?
    C16 C15 H15 . . 119.9 ?
    N6 C16 C15 . . 121.1(3) ?
    N6 C16 H16 . . 119.5 ?
    C15 C16 H16 . . 119.5 ?
    N7 C17 C18 . . 107.1(2) ?
    N7 C17 H17A . . 110.3 ?
    C18 C17 H17A . . 110.3 ?
    N7 C17 H17B . . 110.3 ?
    C18 C17 H17B . . 110.3 ?
    H17A C17 H17B . . 108.5 ?
    N8 C18 C17 . . 107.4(2) ?
    N8 C18 H18A . . 110.2 ?
    C17 C18 H18A . . 110.2 ?
    N8 C18 H18B . . 110.2 ?
    C17 C18 H18B . . 110.2 ?
    H18A C18 H18B . . 108.5 ?
loop_
    _geom_torsion_atom_site_label_1
    _geom_torsion_atom_site_label_2
    _geom_torsion_atom_site_label_3
    _geom_torsion_atom_site_label_4
    _geom_torsion_site_symmetry_1
    _geom_torsion_site_symmetry_2
    _geom_torsion_site_symmetry_3
    _geom_torsion_site_symmetry_4
    _geom_torsion
    _geom_torsion_publ_flag
    N4 Co1 N1 C1 . . . . 39.5(10) ?
    N8 Co1 N1 C1 . . . . 177.82(19) ?
    N7 Co1 N1 C1 . . . . -95.86(19) ?
    N3 Co1 N1 C1 . . . . -2.85(18) ?
    N6 Co1 N1 C1 . . . . 85.94(19) ?
    N4 Co1 N1 C3 . . . . -137.4(8) ?
    N8 Co1 N1 C3 . . . . 0.9(3) ?
    N7 Co1 N1 C3 . . . . 87.3(3) ?
    N3 Co1 N1 C3 . . . . -179.7(3) ?
    N6 Co1 N1 C3 . . . . -91.0(3) ?
    N4 Co1 N3 C8 . . . . 4.0(3) ?
    N1 Co1 N3 C8 . . . . -179.9(3) ?
    N8 Co1 N3 C8 . . . . -167.7(15) ?
    N7 Co1 N3 C8 . . . . -90.8(3) ?
    N6 Co1 N3 C8 . . . . 86.6(2) ?
    N4 Co1 N3 C4 . . . . -172.22(19) ?
    N1 Co1 N3 C4 . . . . 3.96(18) ?
    N8 Co1 N3 C4 . . . . 16.1(17) ?
    N7 Co1 N3 C4 . . . . 93.02(19) ?
    N6 Co1 N3 C4 . . . . -89.61(19) ?
    N1 Co1 N4 C9 . . . . 43.2(10) ?
    N8 Co1 N4 C9 . . . . -95.29(19) ?
    N7 Co1 N4 C9 . . . . 178.36(18) ?
    N3 Co1 N4 C9 . . . . 85.17(19) ?
    N6 Co1 N4 C9 . . . . -3.64(18) ?
    N1 Co1 N4 C11 . . . . -131.4(8) ?
    N8 Co1 N4 C11 . . . . 90.1(3) ?
    N7 Co1 N4 C11 . . . . 3.8(3) ?
    N3 Co1 N4 C11 . . . . -89.4(3) ?
    N6 Co1 N4 C11 . . . . -178.3(3) ?
    N4 Co1 N6 C16 . . . . -178.3(3) ?
    N1 Co1 N6 C16 . . . . 5.8(3) ?
    N8 Co1 N6 C16 . . . . -88.6(3) ?
    N7 Co1 N6 C16 . . . . -142.2(15) ?
    N3 Co1 N6 C16 . . . . 88.3(3) ?
    N4 Co1 N6 C12 . . . . 4.48(18) ?
    N1 Co1 N6 C12 . . . . -171.38(19) ?
    N8 Co1 N6 C12 . . . . 94.19(19) ?
    N7 Co1 N6 C12 . . . . 40.5(16) ?
    N3 Co1 N6 C12 . . . . -88.87(19) ?
    N4 Co1 N7 C17 . . . . 107.72(18) ?
    N1 Co1 N7 C17 . . . . -76.28(19) ?
    N8 Co1 N7 C17 . . . . 18.09(18) ?
    N3 Co1 N7 C17 . . . . -158.80(18) ?
    N6 Co1 N7 C17 . . . . 71.9(16) ?
    N4 Co1 N8 C18 . . . . -85.02(19) ?
    N1 Co1 N8 C18 . . . . 98.7(2) ?
    N7 Co1 N8 C18 . . . . 9.57(19) ?
    N3 Co1 N8 C18 . . . . 86.7(16) ?
    N6 Co1 N8 C18 . . . . -167.69(19) ?
    C2 N2 C1 N1 . . . . 0.5(3) ?
    C2 N2 C1 C4 . . . . -179.8(3) ?
    C3 N1 C1 N2 . . . . -0.9(3) ?
    Co1 N1 C1 N2 . . . . -178.86(18) ?
    C3 N1 C1 C4 . . . . 179.4(2) ?
    Co1 N1 C1 C4 . . . . 1.4(3) ?
    C1 N2 C2 C3 . . . . 0.0(3) ?
    C1 N1 C3 C2 . . . . 0.9(3) ?
    Co1 N1 C3 C2 . . . . 177.9(2) ?
    N2 C2 C3 N1 . . . . -0.6(3) ?
    C8 N3 C4 C5 . . . . -2.5(4) ?
    Co1 N3 C4 C5 . . . . 174.0(2) ?
    C8 N3 C4 C1 . . . . 179.3(2) ?
    Co1 N3 C4 C1 . . . . -4.2(3) ?
    N2 C1 C4 N3 . . . . -177.8(3) ?
    N1 C1 C4 N3 . . . . 1.9(3) ?
    N2 C1 C4 C5 . . . . 4.1(5) ?
    N1 C1 C4 C5 . . . . -176.2(3) ?
    N3 C4 C5 C6 . . . . 2.5(4) ?
    C1 C4 C5 C6 . . . . -179.6(3) ?
    C4 C5 C6 C7 . . . . -1.0(5) ?
    C5 C6 C7 C8 . . . . -0.5(5) ?
    C4 N3 C8 C7 . . . . 1.0(5) ?
    Co1 N3 C8 C7 . . . . -175.1(2) ?
    C6 C7 C8 N3 . . . . 0.5(5) ?
    C10 N5 C9 N4 . . . . 0.2(3) ?
    C10 N5 C9 C12 . . . . -179.1(3) ?
    C11 N4 C9 N5 . . . . -0.6(3) ?
    Co1 N4 C9 N5 . . . . -177.08(17) ?
    C11 N4 C9 C12 . . . . 178.8(2) ?
    Co1 N4 C9 C12 . . . . 2.3(3) ?
    C9 N5 C10 C11 . . . . 0.3(3) ?
    C9 N4 C11 C10 . . . . 0.7(3) ?
    Co1 N4 C11 C10 . . . . 175.6(2) ?
    N5 C10 C11 N4 . . . . -0.6(3) ?
    C16 N6 C12 C13 . . . . -3.0(4) ?
    Co1 N6 C12 C13 . . . . 174.4(2) ?
    C16 N6 C12 C9 . . . . 178.2(2) ?
    Co1 N6 C12 C9 . . . . -4.3(3) ?
    N5 C9 C12 N6 . . . . -179.3(2) ?
    N4 C9 C12 N6 . . . . 1.4(3) ?
    N5 C9 C12 C13 . . . . 2.0(5) ?
    N4 C9 C12 C13 . . . . -177.3(3) ?
    N6 C12 C13 C14 . . . . 2.4(5) ?
    C9 C12 C13 C14 . . . . -179.0(3) ?
    C12 C13 C14 C15 . . . . -0.6(6) ?
    C13 C14 C15 C16 . . . . -0.5(6) ?
    C12 N6 C16 C15 . . . . 1.9(5) ?
    Co1 N6 C16 C15 . . . . -175.2(3) ?
    C14 C15 C16 N6 . . . . -0.2(6) ?
    Co1 N7 C17 C18 . . . . -41.4(3) ?
    Co1 N8 C18 C17 . . . . -34.7(3) ?
    N7 C17 C18 N8 . . . . 49.6(3) ?
loop_
    _geom_hbond_atom_site_label_D
    _geom_hbond_atom_site_label_H
    _geom_hbond_atom_site_label_A
    _geom_hbond_site_symmetry_A
    _geom_hbond_distance_DH
    _geom_hbond_distance_HA
    _geom_hbond_distance_DA
    _geom_hbond_angle_DHA
    N8 H8B O1 . 0.90 2.16 2.922(4) 142
    N8 H8A N5 2_656 0.90 2.09 2.979(3) 168
    N7 H7A N2 2_665 0.90 2.15 3.045(3) 171
    N7 H7B O3 1_655 0.90 2.43 3.281(5) 158
    O4 H4D N2 1_655 0.85 2.12 2.974(7) 180
    O4 H4C O2 1_665 0.85 2.18 3.026(7) 179
data_global
_journal_date_recd_electronic     2012-07-11
_journal_date_accepted     2012-07-18
_journal_name_full     'Acta Crystallographica, Section E'
_journal_year     2012
_journal_volume     68
_journal_issue      9
_journal_page_first     m1155
_journal_page_last     m1155
_journal_paper_category     QM
_journal_paper_doi     10.1107/S1600536812032692
_journal_coeditor_code     CV5321
_publ_contact_author_name     'Xiu-Ling Feng'
_publ_contact_author_address
;
College of Chemistry and Chemical Engineering
Huaihua University
Huaihua 418008
People's Republic of China
;
_publ_contact_author_email     xiulingfeng2001@sina.com
_publ_contact_author_fax     ?
_publ_contact_author_phone     '15115121472'
_publ_section_title
;\
(Ethylenediamine-\k^2^<i>N</i>,<i>N</i>)bis[2-(pyridin-2-yl-\k<i>N</i>)-\
1,3-imidazol-1-ido-\k<i>N</i>^1^]cobalt(III) nitrate monohydrate
;
loop_
    _publ_author_name
    _publ_author_address
    'Feng, Xiu-Ling'
;
College of Chemistry and Chemical Engineering
Huaihua University
Huaihua 418008
People's Republic of China
;
    'Zhang, Yu-Ping'
;
Wuling Electric Power Group Corporation
Changsha 410000
People's Republic of China
;
