# Supplementary material for: (Ethyl­enediamine-κ2 N,N)bis[2-(pyridin-2-yl-κN)-1,3-imidazol-1-ido-κN 1]cobalt(III) nitrate monohydrate
Source: Acta Crystallogr Sect E Struct Rep Online. 2012 Aug 8;68(Pt 9):m1155. doi: 10.1107/S1600536812032692 (PMC3435583; doi:10.1107/S1600536812032692)
Supplement: Supplementary file 2 [file e-68-m1155-Isup2.hkl]

# 
# h,k,l, Fc-squared, Fo-squared, sigma(Fo-squared) and status flag 
# 
data_I
_shelx_title ' 120623c in P-1' 
_shelx_refln_list_code          4 
_shelx_F_calc_maximum      160.49 
_exptl_crystal_F_000       564.00 
_reflns_d_resolution_high  0.8403 
 
loop_ 
 _symmetry_equiv_pos_as_xyz 
 'x, y, z' 
 '-x, -y, -z' 
 
_cell_length_a     8.6669 
_cell_length_b    11.0574 
_cell_length_c    12.5304 
_cell_angle_alpha  76.133 
_cell_angle_beta   75.672 
_cell_angle_gamma  68.797 
 
_shelx_F_squared_multiplier     1.000 
 
loop_ 
 _refln_index_h 
 _refln_index_k 
 _refln_index_l 
 _refln_F_squared_calc 
 _refln_F_squared_meas 
 _refln_F_squared_sigma 
 _refln_observed_status 
   1   0   0    14065.48    14807.71    911.65 o 
   2   0   0     2343.94     2203.29     64.96 o 
   3   0   0       78.40      105.11      4.50 o 
   4   0   0     3082.80     3419.24     97.86 o 
   5   0   0     1727.66     1890.04     57.61 o 
   6   0   0      400.16      379.74     16.95 o 
   7   0   0       42.39       37.08      6.39 o 
   8   0   0      251.34      236.12     14.59 o 
   9   0   0      154.28      145.33     12.15 o 
  -9   1   0        0.07       -0.56      5.24 o 
  -8   1   0       74.09       79.71      9.17 o 
  -7   1   0      182.32      183.33     11.88 o 
  -6   1   0       31.97       35.10      6.10 o 
  -5   1   0      270.22      293.20      9.78 o 
  -4   1   0      154.00      176.94      9.46 o 
  -3   1   0       87.37       59.88      3.30 o 
  -2   1   0      328.60      307.90      7.89 o 
  -1   1   0     1525.00     1488.45     30.29 o 
   1   1   0      194.35      199.63      6.83 o 
   2   1   0     2902.62     2803.72     78.62 o 
   3   1   0       60.57       46.81      3.81 o 
   4   1   0       67.17       63.03      5.20 o 
   5   1   0      218.96      207.97     10.83 o 
   6   1   0       26.85       17.61      4.15 o 
   7   1   0       87.06       97.84      8.61 o 
   8   1   0       12.73       15.32      6.02 o 
   9   1   0       79.44       75.93     10.07 o 
  -8   2   0       64.28       52.88      8.66 o 
  -7   2   0      110.83      120.08     10.10 o 
  -6   2   0      356.57      349.74     13.09 o 
  -5   2   0      306.63      307.06     10.34 o 
  -4   2   0      827.03      836.48     20.29 o 
  -3   2   0      755.06      770.05     18.20 o 
  -2   2   0      653.33      612.22     19.81 o 
  -1   2   0      771.99      593.51     18.32 o 
   0   2   0     1020.09      776.24     23.44 o 
   1   2   0     4399.58     5285.35    145.77 o 
   2   2   0     5435.12     5561.81    153.65 o 
   3   2   0       13.15       19.12      2.78 o 
   4   2   0      640.12      686.84     23.20 o 
   5   2   0      921.47      960.72     31.98 o 
   6   2   0      926.63     1060.75     35.98 o 
   7   2   0       79.54       74.13      7.59 o 
   8   2   0       11.65        7.32      4.85 o 
   9   2   0       94.36       90.89      9.73 o 
  -8   3   0        0.18       -6.29      4.71 o 
  -7   3   0        9.49        0.95      4.44 o 
  -6   3   0      124.14      107.08      7.13 o 
  -5   3   0      213.79      225.51     10.18 o 
  -4   3   0       65.72       59.26      5.78 o 
  -3   3   0      525.09      581.91     14.85 o 
  -2   3   0       54.16       51.96      3.21 o 
  -1   3   0       50.52       52.85      2.71 o 
   0   3   0      323.65      295.75     11.40 o 
   1   3   0     6973.75     7350.89    202.43 o 
   2   3   0       22.44       42.52      3.49 o 
   3   3   0      220.79      194.26      8.46 o 
   4   3   0       10.38       13.17      2.95 o 
   5   3   0      317.40      325.81     14.15 o 
   6   3   0       67.21       60.96      6.66 o 
   7   3   0      120.31      139.40     10.03 o 
   8   3   0       68.59       62.20      8.34 o 
   9   3   0        1.73       -0.22      4.73 o 
  -7   4   0       99.34       93.40     11.55 o 
  -6   4   0      195.64      181.49      9.84 o 
  -5   4   0      610.21      628.11     17.93 o 
  -4   4   0      467.20      462.69     13.67 o 
  -3   4   0      117.77       91.53      4.89 o 
  -2   4   0        2.68        1.49      3.89 o 
  -1   4   0      273.30      268.13     10.10 o 
   0   4   0     2195.42     2104.41     43.43 o 
   1   4   0      841.47      856.02     26.69 o 
   2   4   0       15.37        8.34      2.17 o 
   3   4   0      385.23      350.52     13.49 o 
   4   4   0     1154.17     1126.05     35.54 o 
   5   4   0      496.89      434.18     17.34 o 
   6   4   0     1231.52     1292.35     42.30 o 
   7   4   0       18.26       31.37      6.07 o 
   8   4   0       32.50       29.20      6.44 o 
   9   4   0       50.18       50.71      8.59 o 
  -7   5   0        8.27        4.73      4.30 o 
  -6   5   0       17.05       17.00      4.39 o 
  -5   5   0       12.16        7.11      3.74 o 
  -4   5   0      139.47      139.55      9.60 o 
  -3   5   0        0.69       -0.13      1.98 o 
  -2   5   0       46.66       40.84      3.44 o 
  -1   5   0        0.17        0.21      1.48 o 
   0   5   0      215.36      219.65      6.94 o 
   1   5   0       79.29       85.57      3.94 o 
   2   5   0       83.33       87.81      5.78 o 
   3   5   0       18.54       16.03      3.32 o 
   4   5   0      347.74      338.00     14.29 o 
   5   5   0       20.67       22.90      4.66 o 
   6   5   0      244.14      215.55     12.10 o 
   7   5   0      191.30      229.29     13.20 o 
   8   5   0       22.34       17.17      5.56 o 
   9   5   0       36.57       37.83      7.78 o 
  -6   6   0      102.36      100.44      7.39 o 
  -5   6   0      405.72      399.87     14.25 o 
  -4   6   0     1665.21     1802.82     41.74 o 
  -3   6   0     1238.04     1208.37     29.10 o 
  -2   6   0      641.62      630.89     16.83 o 
  -1   6   0      862.16      822.36     25.43 o 
   0   6   0      446.65      439.48     11.95 o 
   1   6   0     1097.78      981.62     22.45 o 
   2   6   0      116.40      117.55      7.46 o 
   3   6   0     2349.05     2391.76     70.49 o 
   4   6   0     1069.23     1180.61     38.59 o 
   5   6   0     1254.22     1352.97     43.93 o 
   6   6   0      123.26      115.57      9.10 o 
   7   6   0      465.88      465.72     20.76 o 
   8   6   0       84.99       77.42      8.56 o 
   9   6   0      108.66      115.40     11.05 o 
  -6   7   0        2.07       -5.30      4.00 o 
  -5   7   0       34.79       36.54      7.85 o 
  -4   7   0       83.21       82.47      6.48 o 
  -3   7   0      167.57      187.80      8.74 o 
  -2   7   0      164.17      160.83      7.52 o 
  -1   7   0        0.62        2.54      2.08 o 
   0   7   0        6.42        0.73      1.85 o 
   1   7   0        3.02        3.43      1.94 o 
   2   7   0        8.92        7.62      2.05 o 
   3   7   0       15.66       13.03      3.61 o 
   4   7   0        1.62        1.20      2.51 o 
   5   7   0       66.02       77.30      7.78 o 
   6   7   0       29.67       31.98      6.22 o 
   7   7   0       65.19       70.66      9.32 o 
   8   7   0        6.58       10.24      5.12 o 
   9   7   0        1.64        4.59      5.32 o 
  -5   8   0        1.53       -3.42      4.28 o 
  -4   8   0        6.76        4.48      4.16 o 
  -3   8   0       49.14       51.71      5.90 o 
  -2   8   0       83.03       91.78     18.12 o 
  -1   8   0      130.79      104.54      7.67 o 
   0   8   0      333.22      363.80     11.64 o 
   1   8   0      413.60      364.47     11.59 o 
   2   8   0       76.95       67.34      4.43 o 
   3   8   0       55.67       49.83      5.73 o 
   4   8   0      212.31      219.21     11.95 o 
   5   8   0      924.86     1038.06     37.00 o 
   6   8   0      723.86      763.04     29.95 o 
   7   8   0      104.19       99.54      9.68 o 
   8   8   0        1.39       -0.20      4.63 o 
   9   8   0       70.69       85.03     10.12 o 
  -4   9   0        5.42        0.97      4.03 o 
  -3   9   0        0.08       -1.55      3.44 o 
  -2   9   0        7.84        0.24      4.07 o 
  -1   9   0        1.37       -0.76      3.79 o 
   0   9   0      338.88      323.63     11.46 o 
   1   9   0      186.32      191.18      8.04 o 
   2   9   0      131.86      142.35      6.79 o 
   3   9   0       71.22       55.35      6.59 o 
   4   9   0        4.53        3.71      3.71 o 
   5   9   0        3.50        4.76      4.44 o 
   6   9   0       12.00       12.81      5.56 o 
   7   9   0        4.50       -1.34      4.71 o 
   8   9   0       16.73       16.46      6.66 o 
  -3  10   0      147.07      162.23      9.54 o 
  -2  10   0       61.49       66.82      6.78 o 
  -1  10   0      153.66      152.22     10.79 o 
   0  10   0      422.42      449.97     34.28 o 
   1  10   0      254.66      206.11     12.88 o 
   2  10   0      440.46      479.50     21.29 o 
   3  10   0      117.22       94.18      8.68 o 
   4  10   0       68.07       75.86      7.85 o 
   6  10   0      106.16      113.11     10.46 o 
   7  10   0      306.73      325.17     18.73 o 
   8  10   0      198.71      235.43     16.88 o 
  -2  11   0        0.00       -2.89      5.06 o 
  -1  11   0       35.69       37.19     14.11 o 
   0  11   0        3.12       -0.73      4.05 o 
   1  11   0        3.03       -0.80      4.32 o 
   2  11   0       68.77       77.10      8.46 o 
   3  11   0        5.19       -0.05      4.29 o 
   4  11   0        0.40       -4.34      3.66 o 
   5  11   0      129.89       97.72      9.34 o 
   6  11   0      146.61      124.50     10.71 o 
   7  11   0       29.90       34.49      8.12 o 
   0  12   0      218.40      222.14     15.25 o 
   1  12   0      232.76      260.31     16.34 o 
   2  12   0      275.39      276.00     16.86 o 
   3  12   0      260.91      266.49     16.27 o 
   4  12   0      220.64      207.82     14.10 o 
   5  12   0      194.27      178.92     12.93 o 
   6  12   0      304.36      237.95     14.25 o 
  -5 -12   1       26.93       22.27      6.90 o 
  -4 -12   1        2.99       -4.00      4.00 o 
  -3 -12   1        0.25       -4.88      3.95 o 
  -2 -12   1        2.37       -1.46      4.46 o 
  -1 -12   1        0.29       -0.46      4.68 o 
  -7 -11   1       24.91       23.03      7.05 o 
  -6 -11   1       74.51       79.98      8.61 o 
  -5 -11   1      144.15      116.69     10.34 o 
  -4 -11   1       68.49       87.10     10.44 o 
  -3 -11   1      120.73      100.23      9.71 o 
  -2 -11   1      715.43      700.74     29.12 o 
  -1 -11   1      326.12      302.37     17.27 o 
   0 -11   1      145.78      156.60     12.00 o 
   1 -11   1      146.18      165.18     13.17 o 
  -8 -10   1        3.21       -0.63      6.15 o 
  -7 -10   1        1.76       -1.76      4.90 o 
  -6 -10   1       51.91       59.52      9.12 o 
  -5 -10   1       81.20       67.79      8.59 o 
  -4 -10   1       10.42        2.29      4.27 o 
  -3 -10   1       11.03       10.59      5.00 o 
  -2 -10   1        2.81        2.85      4.22 o 
  -1 -10   1        4.29        3.44      4.24 o 
   0 -10   1        0.06        0.49      3.83 o 
   1 -10   1        2.44       -0.09      3.36 o 
   2 -10   1        0.56       -3.54      3.23 o 
   3 -10   1        0.18       -3.93      3.65 o 
  -8  -9   1      170.14      177.77     14.07 o 
  -7  -9   1      197.41      212.75     14.54 o 
  -6  -9   1      137.23      150.11     11.71 o 
  -5  -9   1      431.68      439.84     20.20 o 
  -4  -9   1      132.19      127.86      9.68 o 
  -3  -9   1       51.54       59.57      7.00 o 
  -2  -9   1       53.06       45.96      6.88 o 
  -1  -9   1      382.33      378.89     18.03 o 
   0  -9   1      657.35      618.66     25.34 o 
   1  -9   1      288.35      280.25     18.05 o 
   2  -9   1       45.75       55.19      6.72 o 
   3  -9   1       44.39       42.71      5.79 o 
   4  -9   1      126.57      135.78      8.74 o 
  -9  -8   1        0.73        2.32      5.93 o 
  -8  -8   1        2.07       -1.37      4.95 o 
  -7  -8   1       42.69       43.15      7.83 o 
  -6  -8   1       31.21       39.47      7.27 o 
  -5  -8   1      186.24      183.43     12.12 o 
  -4  -8   1      157.14      160.04     10.29 o 
  -3  -8   1       37.94       24.66      5.00 o 
  -2  -8   1        1.46       -0.32      3.27 o 
  -1  -8   1        4.28        5.30      2.31 o 
   0  -8   1        0.68       -3.25      2.73 o 
   1  -8   1       42.59       31.59      9.17 o 
   2  -8   1      145.44      152.30      7.95 o 
   3  -8   1        1.43       -0.85      2.97 o 
   4  -8   1       13.16        3.24      3.74 o 
   5  -8   1        3.65       -5.11      3.41 o 
  -9  -7   1      250.26      234.43     15.95 o 
  -8  -7   1       76.02       76.52      9.85 o 
  -7  -7   1      229.77      251.22     14.93 o 
  -6  -7   1      416.32      434.65     20.07 o 
  -5  -7   1     1143.99     1317.67     44.20 o 
  -4  -7   1      521.00      463.28     18.95 o 
  -3  -7   1      215.37      209.02     11.17 o 
  -2  -7   1      362.25      310.94     11.42 o 
  -1  -7   1      900.23      854.68     30.21 o 
   0  -7   1      865.55      867.33     21.29 o 
   1  -7   1     1613.24     1661.97     41.20 o 
   2  -7   1     1428.73     1535.21     35.62 o 
   3  -7   1      435.07      444.09     15.39 o 
   4  -7   1      295.92      312.56     12.17 o 
   5  -7   1       19.96       18.71      4.88 o 
   6  -7   1       11.14       13.10      5.07 o 
  -9  -6   1       26.90       21.68      7.07 o 
  -8  -6   1       13.79        5.93      5.27 o 
  -7  -6   1       10.83        5.59      4.66 o 
  -6  -6   1       56.36       60.52      7.20 o 
  -5  -6   1       14.55        5.88      4.17 o 
  -4  -6   1       50.28       61.88      6.56 o 
  -3  -6   1      216.77      248.14     11.90 o 
  -2  -6   1      472.01      515.33     13.13 o 
  -1  -6   1        0.22        2.13      1.47 o 
   0  -6   1      215.18      197.98      7.05 o 
   1  -6   1      590.15      645.49     17.03 o 
   2  -6   1      141.84      157.87     13.76 o 
   3  -6   1        0.15        0.76      4.15 o 
   4  -6   1       26.27       30.04      4.71 o 
   5  -6   1       18.27       18.98      5.15 o 
   6  -6   1        5.01        1.26      3.78 o 
  -9  -5   1       79.17       85.71      9.61 o 
  -8  -5   1      402.07      403.35     19.81 o 
  -7  -5   1       38.63       34.03      6.42 o 
  -6  -5   1      718.66      684.96     26.03 o 
  -5  -5   1      833.54      840.53     29.39 o 
  -4  -5   1     2717.17     2823.58     82.91 o 
  -3  -5   1     2786.06     3009.84     87.08 o 
  -2  -5   1     1159.16     1164.85     36.52 o 
  -1  -5   1     1954.85     1938.94     63.59 o 
   0  -5   1     1196.33     1108.56     24.71 o 
   1  -5   1     1798.18     1837.39     39.43 o 
   2  -5   1      428.26      381.25     20.77 o 
   3  -5   1      304.90      289.84     15.73 o 
   4  -5   1      482.49      482.18     14.72 o 
   5  -5   1      451.65      428.65     14.25 o 
   6  -5   1      134.74      146.13      8.32 o 
   7  -5   1       30.88       25.49      7.05 o 
  -9  -4   1       34.76       25.64      7.02 o 
  -8  -4   1      103.80       94.89      9.17 o 
  -7  -4   1       85.50       71.57      7.61 o 
  -6  -4   1       16.70       14.37      4.68 o 
  -5  -4   1       38.31       34.71      5.24 o 
  -4  -4   1       22.41       13.17      3.34 o 
  -2  -4   1        4.32        0.51      1.34 o 
  -1  -4   1       34.97       35.70      2.16 o 
   0  -4   1      240.49      226.42      8.33 o 
   1  -4   1       87.86       85.24      3.93 o 
   2  -4   1       27.96       24.06      2.80 o 
   3  -4   1       58.89       59.69      4.23 o 
   4  -4   1       22.21       19.43      3.38 o 
   5  -4   1        1.35       -2.58      2.31 o 
   6  -4   1        0.48       -4.26      2.84 o 
   7  -4   1        0.25        0.51      4.59 o 
   8  -4   1       25.14       22.51      7.02 o 
  -9  -3   1       38.92       40.78      7.90 o 
  -8  -3   1       17.79       12.32      5.63 o 
  -7  -3   1        5.65        3.20      3.73 o 
  -6  -3   1      290.69      267.49     13.56 o 
  -5  -3   1      370.35      370.47     15.59 o 
  -4  -3   1     1571.63     1597.33     48.39 o 
  -3  -3   1      464.32      435.72     15.64 o 
  -2  -3   1       88.20      104.85      4.81 o 
  -1  -3   1       32.66       51.67      4.99 o 
   0  -3   1      109.18      124.98      3.99 o 
   1  -3   1       54.25       38.94      2.66 o 
   2  -3   1      132.06      115.83      4.64 o 
   3  -3   1        8.04        4.74      2.67 o 
   4  -3   1      856.85      803.64     20.09 o 
   5  -3   1      221.45      217.81      8.74 o 
   6  -3   1       31.61       24.22      6.44 o 
   7  -3   1       51.98       61.83      8.42 o 
   8  -3   1       83.94       86.74      9.68 o 
  -9  -2   1       58.75       55.32      9.00 o 
  -8  -2   1       61.15       67.20      8.78 o 
  -7  -2   1       12.57        8.59      4.81 o 
  -6  -2   1      101.78       98.98      8.00 o 
  -5  -2   1      144.50      155.23      9.17 o 
  -4  -2   1     1039.48     1052.19     33.37 o 
  -3  -2   1      174.67      170.96     13.76 o 
  -2  -2   1        0.06       -1.42      0.95 o 
  -1  -2   1        0.38       -0.72      0.75 o 
   0  -2   1     7369.15     7332.55    168.14 o 
   1  -2   1      172.96      106.76      3.67 o 
   2  -2   1      655.75      663.54     15.31 o 
   3  -2   1      128.09      143.77      5.50 o 
   4  -2   1      282.44      269.38     10.49 o 
   5  -2   1      149.91      171.04      7.42 o 
   6  -2   1       44.08       43.49      6.76 o 
   7  -2   1       10.80        5.39      4.59 o 
   8  -2   1        6.95       15.66      6.22 o 
  -9  -1   1      133.79      123.47     11.39 o 
  -8  -1   1      176.39      158.92     11.85 o 
  -7  -1   1       31.73       24.37      5.56 o 
  -6  -1   1      293.45      278.29     13.88 o 
  -5  -1   1     1593.55     1698.80     52.37 o 
  -4  -1   1     1328.09     1311.70     40.52 o 
  -3  -1   1     1486.32     1512.90     31.77 o 
  -2  -1   1     9827.72    10949.11    211.59 o 
  -1  -1   1      980.82      812.31     23.90 o 
   0  -1   1     5330.96     5335.30    147.16 o 
   1  -1   1      846.69      696.60     15.61 o 
   2  -1   1      110.32      126.11      4.49 o 
   3  -1   1      410.50      365.64      9.78 o 
   4  -1   1      314.40      275.83      8.63 o 
   5  -1   1     2701.02     2848.65     83.86 o 
   6  -1   1     1824.20     1921.82     60.03 o 
   7  -1   1      341.63      300.15     15.81 o 
   8  -1   1       66.58       70.30      9.20 o 
   9  -1   1       57.32       52.15      9.34 o 
  -9   0   1        7.28        9.34      6.07 o 
  -8   0   1       12.83       20.22      6.12 o 
  -7   0   1        6.49        6.93      4.42 o 
  -6   0   1      165.93      162.45     10.54 o 
  -5   0   1       45.91       46.88      5.92 o 
  -4   0   1       48.28       48.88      3.69 o 
  -3   0   1     3802.70     4193.43     68.37 o 
  -2   0   1     2561.94     2736.05     44.69 o 
  -1   0   1     2188.04     2217.86     36.33 o 
   1   0   1      754.78      897.05     26.10 o 
   2   0   1     2270.67     2620.51     73.69 o 
   3   0   1        0.17        2.12      1.66 o 
   4   0   1      209.03      262.29     11.46 o 
   5   0   1      208.84      185.41     10.12 o 
   6   0   1       80.73       64.83      7.00 o 
   7   0   1       73.98       69.64      7.83 o 
   8   0   1        4.24        3.61      4.34 o 
   9   0   1       50.56       54.30      8.93 o 
  -9   1   1       81.05       94.93     10.27 o 
  -8   1   1      236.77      237.43     14.81 o 
  -7   1   1      242.12      250.26     14.34 o 
  -6   1   1      147.18      144.86      7.01 o 
  -5   1   1     1946.85     2008.00     53.41 o 
  -4   1   1     1534.06     1551.42     33.95 o 
  -3   1   1     4171.71     4266.12     69.56 o 
  -2   1   1     1125.61     1064.54     21.53 o 
  -1   1   1     3560.23     3247.52     52.43 o 
   2   1   1      496.59      631.54     19.44 o 
   3   1   1       67.00       53.98      3.95 o 
   4   1   1     1002.72     1113.22     34.93 o 
   5   1   1      268.85      260.19     12.17 o 
   6   1   1      157.23      146.45      9.73 o 
   7   1   1      355.78      341.15     16.66 o 
   8   1   1      392.40      397.25     19.44 o 
   9   1   1      110.31      108.13     10.88 o 
  -8   2   1       76.56       81.01     10.34 o 
  -7   2   1       38.06       24.78      5.93 o 
  -6   2   1      203.24      195.21      8.45 o 
  -5   2   1       24.78       20.48      3.33 o 
  -4   2   1       10.20        5.76      2.24 o 
  -3   2   1      187.15      191.60      5.02 o 
  -2   2   1        2.74        0.64      0.72 o 
  -1   2   1     1025.95     1042.76     22.01 o 
   0   2   1      821.41      962.41     16.19 o 
   1   2   1       25.63       29.61      2.29 o 
   2   2   1     3077.47     2958.59     82.69 o 
   3   2   1       13.30       25.51      2.90 o 
   4   2   1       11.90       16.51      3.07 o 
   5   2   1       51.30       61.08      5.78 o 
   6   2   1       11.67        1.68      3.49 o 
   7   2   1      150.12      140.57     10.15 o 
   8   2   1      102.46       99.74      9.46 o 
   9   2   1       21.62       15.34      6.42 o 
  -8   3   1       39.91       49.61      8.66 o 
  -7   3   1       47.17       58.59      6.22 o 
  -6   3   1        4.48        2.73      2.83 o 
  -5   3   1      359.06      383.63     12.39 o 
  -4   3   1       70.04       63.86      4.58 o 
  -3   3   1      441.05      426.04     11.78 o 
  -2   3   1       54.55       49.37      2.81 o 
  -1   3   1      156.07      138.71      4.54 o 
   0   3   1      723.09      825.58     14.33 o 
   1   3   1    25757.88    24378.35    673.45 o 
   2   3   1     1139.38     1278.35     37.34 o 
   3   3   1      112.45      107.69      5.73 o 
   4   3   1      658.19      645.10     21.88 o 
   5   3   1     1010.63     1084.73     35.20 o 
   6   3   1      649.92      692.99     25.54 o 
   7   3   1      122.12      104.52      8.78 o 
   8   3   1        6.66        4.44      4.29 o 
   9   3   1      206.32      207.55     14.07 o 
  10   3   1       74.48       94.67     11.68 o 
  -7   4   1        0.09       -2.70      5.59 o 
  -6   4   1      165.07      171.02      8.59 o 
  -5   4   1       83.41       73.38      5.60 o 
  -4   4   1       26.79       23.09      7.61 o 
  -3   4   1      109.38      117.77      5.63 o 
  -2   4   1       41.02       38.65      6.51 o 
  -1   4   1       57.18       41.36      2.70 o 
   0   4   1     1382.45     1319.24     28.09 o 
   2   4   1     2461.47     2709.76     76.91 o 
   3   4   1     1584.71     1595.18     47.22 o 
   4   4   1      239.27      241.87     10.73 o 
   5   4   1       86.02       79.49      6.42 o 
   6   4   1      173.10      185.87     10.85 o 
   7   4   1       30.19       29.15      5.93 o 
   8   4   1        8.94        1.49      4.39 o 
   9   4   1        5.33        2.73      4.68 o 
  10   4   1        8.24       14.56      6.59 o 
  -7   5   1      122.64      109.59      8.33 o 
  -6   5   1      281.30      289.90     11.87 o 
  -5   5   1      411.98      404.37     13.81 o 
  -4   5   1      332.79      348.84     11.88 o 
  -3   5   1      503.63      483.91     29.51 o 
  -2   5   1       23.16       11.32      3.63 o 
  -1   5   1     1337.97     1213.15     27.06 o 
   0   5   1      325.21      321.88      9.53 o 
   2   5   1     5532.18     5936.21    165.06 o 
   4   5   1      784.10      767.92     25.95 o 
   5   5   1     1594.38     1571.79     48.91 o 
   6   5   1     1575.68     1636.55     51.71 o 
   7   5   1      637.55      649.81     25.61 o 
   8   5   1       70.17       67.91      8.07 o 
   9   5   1        8.06       10.54      5.78 o 
  10   5   1      102.53      101.64     10.73 o 
  -6   6   1        0.30       -2.45      3.72 o 
  -5   6   1       56.50       57.31      6.10 o 
  -4   6   1       15.32       21.77      4.40 o 
  -3   6   1       44.91       54.19     12.54 o 
  -2   6   1       99.60      102.21      5.47 o 
  -1   6   1       32.45       32.28      3.26 o 
   0   6   1      331.52      343.02      7.65 o 
   1   6   1      162.28      176.96      7.70 o 
   2   6   1     1032.61      972.96     31.10 o 
   3   6   1      261.04      216.31     10.20 o 
   4   6   1       55.93       76.03      6.32 o 
   5   6   1        0.12        3.93      3.32 o 
   6   6   1       64.81       78.84      7.63 o 
   7   6   1       80.75       70.25      8.07 o 
   8   6   1      362.33      365.84     18.46 o 
   9   6   1        1.70       -2.46      3.78 o 
  10   6   1       18.96       15.44      6.88 o 
  -6   7   1        0.97       -4.79      3.93 o 
  -5   7   1      161.65      191.92      9.87 o 
  -4   7   1      698.17      745.49     24.10 o 
  -3   7   1      573.73      651.37     18.62 o 
  -2   7   1      307.55      315.56     10.88 o 
  -1   7   1       85.60       87.59      5.09 o 
   0   7   1      627.10      596.67     24.70 o 
   1   7   1      529.90      484.18     20.03 o 
   2   7   1       25.24       10.05      3.10 o 
   3   7   1        2.36        1.76      2.49 o 
   4   7   1     1058.58     1181.56     39.13 o 
   5   7   1      668.69      720.94     26.95 o 
   6   7   1      451.00      495.72     21.20 o 
   7   7   1      470.49      526.14     22.90 o 
   8   7   1       86.40       81.54      9.12 o 
   9   7   1       18.58       17.95      6.37 o 
  -5   8   1       19.43       13.02      4.78 o 
  -4   8   1        1.12       -4.82      3.21 o 
  -3   8   1       62.44       56.90      5.99 o 
  -2   8   1        8.15        1.09      3.28 o 
  -1   8   1        0.71       -0.63      2.19 o 
   0   8   1       16.53       18.63      3.19 o 
   1   8   1        0.02        4.72      6.31 o 
   2   8   1       53.25       55.52      5.01 o 
   3   8   1        0.40       -0.05      2.32 o 
   4   8   1       73.82       78.20      6.63 o 
   5   8   1       75.82       67.66      7.88 o 
   6   8   1      176.76      199.14     13.10 o 
   7   8   1        3.37       -2.71      4.34 o 
   8   8   1        0.13       -4.39      4.22 o 
   9   8   1       17.22       17.68      6.61 o 
  -4   9   1       34.92       37.81      6.11 o 
  -3   9   1      316.52      370.83     14.07 o 
  -2   9   1      305.72      303.42     11.80 o 
  -1   9   1       39.78       38.68      8.79 o 
   0   9   1      103.58      104.62      9.39 o 
   1   9   1      174.27      195.53      9.11 o 
   2   9   1      669.40      671.90     18.10 o 
   3   9   1       29.17       32.97      4.01 o 
   4   9   1        3.03        1.29      2.68 o 
   5   9   1      258.62      252.34     14.46 o 
   6   9   1      364.31      385.91     19.32 o 
   7   9   1      165.99      162.62     12.68 o 
   8   9   1        2.54       -1.71      4.95 o 
   9   9   1       42.89       35.22      8.83 o 
  -3  10   1        1.33       -4.67      3.70 o 
  -2  10   1       37.84       33.72      8.31 o 
  -1  10   1      149.99      152.27      8.31 o 
   0  10   1        5.43        2.76      2.99 o 
   1  10   1       24.96       14.50      3.54 o 
   2  10   1        0.50        0.67      2.40 o 
   3  10   1        0.91        1.83      3.44 o 
   4  10   1      103.77       76.49      7.73 o 
   5  10   1        0.61       -3.76      3.76 o 
   6  10   1       24.91       24.20      6.71 o 
   7  10   1       17.09       15.46      6.90 o 
   8  10   1       91.85      110.33     11.76 o 
  -2  11   1      185.58      192.92     11.07 o 
  -1  11   1      187.54      227.43     10.68 o 
   0  11   1      205.42      193.46     14.66 o 
   1  11   1      219.00      213.09     13.46 o 
   2  11   1      315.45      311.56     16.71 o 
   3  11   1      161.87      165.43     11.51 o 
   4  11   1      334.99      322.30     16.73 o 
   6  11   1      158.68      158.33     12.20 o 
   7  11   1      194.64      187.60     14.27 o 
   0  12   1       45.92       37.66      8.07 o 
   1  12   1        0.53       -2.44      4.00 o 
   2  12   1       12.83        8.81      5.10 o 
   3  12   1        5.04       -0.46      4.12 o 
   4  12   1        0.20       -4.27      3.73 o 
   6  12   1       56.11       62.20      8.59 o 
  -4 -12   2      309.72      293.32     17.90 o 
  -3 -12   2      118.99      106.01     10.83 o 
  -2 -12   2      217.44      230.17     15.88 o 
  -1 -12   2      265.81      275.95     17.32 o 
  -6 -11   2        0.14        0.73      3.59 o 
  -5 -11   2       28.65       21.54      6.49 o 
  -4 -11   2        1.25       -5.17      4.22 o 
  -3 -11   2        8.46        4.59      4.81 o 
  -2 -11   2        0.79       -3.20      4.00 o 
  -1 -11   2        0.06        1.22      4.88 o 
   0 -11   2       49.77       44.81      8.07 o 
   1 -11   2       10.92        4.81      5.15 o 
  -7 -10   2       22.35       28.42      7.27 o 
  -6 -10   2       21.16       20.39      6.00 o 
  -5 -10   2       81.67       83.13      8.66 o 
  -4 -10   2       35.91       30.03      6.61 o 
  -3 -10   2      167.54      154.48     11.83 o 
  -2 -10   2      719.80      719.30     29.17 o 
  -1 -10   2      661.40      588.51     25.44 o 
   0 -10   2      345.73      321.42     17.39 o 
   1 -10   2       81.95       77.67      8.95 o 
   2 -10   2       33.46       30.44      7.02 o 
   3 -10   2       32.01       31.34      6.05 o 
  -8  -9   2       21.27       24.59      7.54 o 
  -7  -9   2        1.62       -2.10      4.98 o 
  -6  -9   2       16.12       15.51      5.85 o 
  -4  -9   2       26.57       17.98      5.37 o 
  -3  -9   2       13.44       12.15      4.66 o 
  -2  -9   2       94.78       87.69      8.46 o 
  -1  -9   2       28.15       21.93      5.56 o 
   0  -9   2        0.11       -1.54      3.66 o 
   1  -9   2       94.67      104.84      9.44 o 
   2  -9   2      170.34      173.36     10.59 o 
   3  -9   2       33.04       25.39      5.12 o 
   4  -9   2        2.33        0.69      4.15 o 
  -8  -8   2      121.64      115.30     11.29 o 
  -7  -8   2      119.05      117.57     11.12 o 
  -6  -8   2       94.65      109.84     10.22 o 
  -5  -8   2      129.44      113.30      9.68 o 
  -4  -8   2      368.08      361.96     17.25 o 
  -3  -8   2       14.84       12.12      4.24 o 
  -2  -8   2       38.11       44.32      6.90 o 
  -1  -8   2      710.34      669.64     25.98 o 
   0  -8   2      569.60      525.52     15.25 o 
   1  -8   2      210.39      209.03     12.87 o 
   2  -8   2       55.79       62.97      5.82 o 
   3  -8   2        5.08        3.32      3.36 o 
   4  -8   2      129.02      143.40     17.67 o 
   5  -8   2      204.33      221.93     14.49 o 
  -9  -7   2       29.10       24.90      7.61 o 
  -8  -7   2      129.85      128.94     11.81 o 
  -7  -7   2       91.63      102.96      9.95 o 
  -6  -7   2        6.41       -0.37      3.93 o 
  -5  -7   2       60.79       73.81      7.78 o 
  -4  -7   2       45.29       34.93      5.81 o 
  -3  -7   2       93.45       84.37      7.37 o 
  -2  -7   2      121.96      145.45      9.49 o 
  -1  -7   2       27.36       25.97      3.15 o 
   0  -7   2       67.18       71.63      4.71 o 
   1  -7   2       71.81       77.34      5.13 o 
   2  -7   2      329.48      303.19     10.95 o 
   3  -7   2       98.96       96.51      6.40 o 
   4  -7   2       11.41        8.39      4.06 o 
   5  -7   2        5.16        1.42      4.22 o 
   6  -7   2        5.83        8.97      4.50 o 
  -9  -6   2      191.56      180.53     13.76 o 
  -8  -6   2      608.55      590.66     26.00 o 
  -7  -6   2      326.90      340.22     17.68 o 
  -6  -6   2      811.77      868.98     32.05 o 
  -5  -6   2     1145.16     1204.83     40.74 o 
  -3  -6   2     1351.32     1317.35     42.30 o 
  -2  -6   2      359.34      331.22     21.65 o 
  -1  -6   2     1181.98     1140.97     35.39 o 
   0  -6   2     1045.33     1072.54     24.77 o 
   1  -6   2     1821.11     1846.02     40.42 o 
   2  -6   2     1622.51     1690.14     38.02 o 
   3  -6   2      989.81     1046.15     26.05 o 
   4  -6   2      503.71      489.16     16.79 o 
   5  -6   2      269.04      267.67     11.46 o 
   6  -6   2      111.31      118.69      8.18 o 
  -9  -5   2       60.63       56.59      9.15 o 
  -8  -5   2       16.27       15.51      6.24 o 
  -7  -5   2        2.02       -4.51      3.20 o 
  -6  -5   2      142.99      165.43     11.29 o 
  -5  -5   2      243.46      274.12     13.68 o 
  -4  -5   2      906.94     1020.60     34.15 o 
  -3  -5   2      304.03      320.98     10.00 o 
  -2  -5   2       16.32       15.35      1.54 o 
  -1  -5   2        5.86       12.28      1.50 o 
   0  -5   2      163.93      169.54      4.76 o 
   1  -5   2        2.14        0.82      1.66 o 
   2  -5   2       76.10       72.71      4.61 o 
   3  -5   2      118.15      115.79      6.16 o 
   4  -5   2        4.80        0.51      2.70 o 
   5  -5   2       21.29       12.54      3.96 o 
   6  -5   2      211.26      208.13      9.90 o 
   7  -5   2        6.93       -1.66      4.81 o 
  -9  -4   2       24.67       21.93      6.98 o 
  -8  -4   2       97.18      110.23      9.90 o 
  -7  -4   2      106.81       88.91      8.61 o 
  -6  -4   2      762.24      792.77     29.03 o 
  -5  -4   2      636.62      614.98     23.00 o 
  -4  -4   2     2577.16     2894.44     60.10 o 
  -3  -4   2      120.68      103.72      7.04 o 
  -2  -4   2      272.99      284.29      8.43 o 
  -1  -4   2      684.83      580.74     38.94 o 
   0  -4   2     1097.98     1082.94     19.10 o 
   1  -4   2      424.80      392.30      8.11 o 
   2  -4   2     1388.98     1312.59     29.28 o 
   3  -4   2      490.83      514.33     14.20 o 
   4  -4   2      251.43      207.76      8.26 o 
   5  -4   2      480.26      541.00     16.14 o 
   6  -4   2       63.48       67.49      8.00 o 
   7  -4   2       17.22       30.56      7.32 o 
   8  -4   2       43.42       46.03      8.90 o 
  -9  -3   2        2.48        2.90      5.27 o 
  -8  -3   2       29.04       31.39      7.29 o 
  -7  -3   2       83.67       76.71      7.83 o 
  -6  -3   2       22.46       13.37      4.27 o 
  -5  -3   2        9.98        5.88      3.17 o 
  -4  -3   2      120.18      141.14      6.02 o 
  -3  -3   2       49.42       39.28      3.05 o 
  -2  -3   2      240.94      251.67      7.47 o 
  -1  -3   2     1916.80     1906.40     39.01 o 
   0  -3   2      271.91      270.16      5.84 o 
   1  -3   2      342.07      357.62      7.21 o 
   2  -3   2      202.79      228.28      7.23 o 
   3  -3   2      866.02      993.95     23.08 o 
   4  -3   2      249.52      232.52      8.53 o 
   5  -3   2       16.67        4.47      2.86 o 
   6  -3   2       54.13       66.20      8.15 o 
   7  -3   2        3.99       -0.76      4.44 o 
   8  -3   2       68.07       83.98     11.15 o 
  -9  -2   2       41.63       35.05      7.68 o 
  -8  -2   2      255.28      254.27     15.10 o 
  -7  -2   2       49.36       52.44      7.32 o 
  -6  -2   2       81.38       67.23      6.85 o 
  -5  -2   2      137.64      122.36      8.28 o 
  -4  -2   2     2211.60     2400.73     49.98 o 
  -3  -2   2     1320.90     1494.60     31.75 o 
  -2  -2   2       47.01       67.40      4.71 o 
  -1  -2   2     2046.45     1990.53     56.98 o 
   0  -2   2      986.83      980.41     22.56 o 
   1  -2   2     6464.40     6321.47    101.37 o 
   2  -2   2      684.82      726.25     16.56 o 
   3  -2   2     1679.01     1626.91     39.97 o 
   4  -2   2      449.68      428.22      9.25 o 
   5  -2   2     1333.39     1433.32     46.15 o 
   6  -2   2      419.13      416.13     18.93 o 
   7  -2   2       39.52       54.22      8.07 o 
   8  -2   2       36.00       32.98      7.44 o 
  -9  -1   2        8.96        2.59      5.66 o 
  -8  -1   2       41.00       36.54      7.29 o 
  -7  -1   2        6.04        7.61      4.29 o 
  -6  -1   2       58.20       68.20      6.98 o 
  -5  -1   2      134.48      132.25      6.20 o 
  -3  -1   2      183.22      210.07      7.94 o 
  -2  -1   2     4187.64     4704.02     76.23 o 
  -1  -1   2     6837.02     6893.74    133.77 o 
   0  -1   2      105.56       55.49      2.88 o 
   1  -1   2     1725.64     1548.05     31.07 o 
   2  -1   2     3842.21     3575.08     70.16 o 
   3  -1   2       71.51       63.88      7.22 o 
   4  -1   2       36.46       38.59      4.49 o 
   5  -1   2      153.47      160.23      9.76 o 
   6  -1   2      144.39      165.87     10.81 o 
   7  -1   2       16.70       12.98      5.15 o 
   8  -1   2       24.81       25.37      6.78 o 
   9  -1   2       47.76       62.64     10.20 o 
  -9   0   2      140.24      151.55     12.81 o 
  -8   0   2       77.73       82.03     10.07 o 
  -7   0   2      229.43      215.34     12.98 o 
  -6   0   2       31.74       35.03      6.02 o 
  -5   0   2      851.12      888.35     17.61 o 
  -4   0   2      357.42      286.42      7.15 o 
  -3   0   2     6302.67     6802.64    109.61 o 
  -2   0   2    13818.29    13342.03    212.29 o 
  -1   0   2    10384.29    10464.29    167.62 o 
   0   0   2     2869.46     2689.71     74.35 o 
   1   0   2     1810.82     1581.51     31.47 o 
   2   0   2     9000.25     9267.64    179.23 o 
   4   0   2       20.61       40.52      4.34 o 
   5   0   2     1023.28     1057.72     34.83 o 
   6   0   2     1240.32     1278.89     42.17 o 
   7   0   2      649.66      617.00     24.88 o 
   8   0   2      176.04      184.09     12.85 o 
   9   0   2       74.61       74.40     10.22 o 
  -8   1   2       79.89       82.23      9.15 o 
  -7   1   2        6.01        3.71      4.51 o 
  -6   1   2        2.79        0.85      2.47 o 
  -5   1   2        7.50        5.90      1.95 o 
  -4   1   2       47.52       54.59      3.17 o 
  -3   1   2      383.69      381.25      8.23 o 
  -2   1   2     3141.98     3170.53     51.76 o 
  -1   1   2     1284.68     1555.01     25.79 o 
   0   1   2       18.57       49.10      2.61 o 
   1   1   2      828.67     1041.31     29.93 o 
   2   1   2      352.33      466.70     14.93 o 
   3   1   2      171.04      153.23      7.12 o 
   4   1   2      377.54      460.43     16.95 o 
   5   1   2      136.94      136.82      8.39 o 
   6   1   2      137.21      137.60      9.49 o 
   8   1   2       19.54       20.42      6.02 o 
   9   1   2       18.92       15.88      6.37 o 
  -8   2   2      123.68      140.60     11.66 o 
  -7   2   2      155.28      169.29     10.05 o 
  -6   2   2       30.39       22.39      3.83 o 
  -5   2   2       83.60       83.76      5.16 o 
  -4   2   2     1711.25     1717.17     30.25 o 
  -3   2   2     1048.50     1071.49     19.32 o 
  -2   2   2      489.83      399.11      8.00 o 
  -1   2   2     1457.67     1597.11     30.82 o 
   0   2   2        6.08        3.56      1.05 o 
   1   2   2     4566.62     4750.11    130.62 o 
   2   2   2       29.94       41.13      2.88 o 
   3   2   2      577.58      608.34     19.76 o 
   4   2   2       86.98       70.10      5.22 o 
   5   2   2      390.52      357.57     14.95 o 
   6   2   2      530.58      545.41     21.47 o 
   7   2   2      858.19      878.37     32.08 o 
   8   2   2      189.05      187.80     12.49 o 
   9   2   2       97.23       99.11      9.81 o 
  10   2   2        4.30        1.27      5.73 o 
  -8   3   2        1.37       -0.93      5.49 o 
  -7   3   2       35.31       37.97      5.66 o 
  -6   3   2        1.09       -2.39      2.50 o 
  -5   3   2       68.93       72.66      5.28 o 
  -4   3   2       76.24       70.13      4.68 o 
  -3   3   2        9.31        9.19      2.17 o 
  -2   3   2        0.08       -0.67      0.78 o 
  -1   3   2        4.58        8.20      1.98 o 
   0   3   2     1222.83     1223.67     33.21 o 
   1   3   2     3896.18     4303.60    109.00 o 
   2   3   2       33.71       15.15      2.07 o 
   3   3   2      173.72      207.77      8.54 o 
   4   3   2        4.39        3.39      2.20 o 
   5   3   2      240.43      286.56     12.78 o 
   6   3   2       33.09       37.71      5.81 o 
   7   3   2       27.77       28.95      6.00 o 
   8   3   2        3.50       -3.20      3.46 o 
   9   3   2        2.87        4.63      5.20 o 
  10   3   2       53.68       58.00      9.68 o 
  -7   4   2       62.38       61.65      6.77 o 
  -6   4   2      101.16      113.97      7.23 o 
  -5   4   2       91.03       79.51      5.77 o 
  -4   4   2      398.30      426.61     15.77 o 
  -3   4   2      661.97      670.43     17.11 o 
  -2   4   2     1039.96     1022.77     23.28 o 
  -1   4   2     2014.41     1938.73     68.77 o 
   0   4   2     1996.81     1997.07     46.30 o 
   1   4   2     7427.76     7563.22    208.09 o 
   2   4   2     3877.57     4344.00    120.89 o 
   3   4   2      794.07      807.36     25.39 o 
   4   4   2      768.62      776.50     25.56 o 
   5   4   2      103.62       90.47      6.93 o 
   6   4   2      180.28      153.43      9.83 o 
   7   4   2        1.32        1.41      3.34 o 
   8   4   2      270.10      257.46     14.85 o 
   9   4   2      168.22      156.33     11.90 o 
  10   4   2       79.47       76.96     10.68 o 
  -7   5   2        5.95        7.43      4.61 o 
  -6   5   2       14.04       12.18      4.14 o 
  -5   5   2       18.93       19.10      4.57 o 
  -4   5   2        2.38        3.08      2.79 o 
  -3   5   2       70.51       66.90      4.61 o 
  -2   5   2      309.74      317.18      9.77 o 
  -1   5   2        0.72       -0.82      1.21 o 
   0   5   2        2.14        5.14      1.92 o 
   1   5   2      109.44      118.25      6.24 o 
   2   5   2       69.43       81.79      5.37 o 
   3   5   2       24.33       30.20      3.90 o 
   4   5   2        4.94        1.24      2.17 o 
   5   5   2       69.64       62.64      5.88 o 
   6   5   2      184.21      181.67     10.76 o 
   7   5   2        0.17       -0.95      3.51 o 
   8   5   2      276.52      280.44     15.61 o 
   9   5   2       61.32       51.49      8.44 o 
  10   5   2       31.51       30.32      7.76 o 
  -6   6   2      217.35      243.86     11.25 o 
  -5   6   2      245.95      247.37     10.71 o 
  -4   6   2     1316.62     1474.09     42.92 o 
  -3   6   2      392.98      389.62     12.50 o 
  -2   6   2      966.17     1023.76     24.57 o 
  -1   6   2       67.79       39.02      3.41 o 
   0   6   2      358.00      323.33      7.33 o 
   1   6   2     3317.57     3415.20     73.84 o 
   2   6   2     9232.07     9279.10    256.07 o 
   3   6   2     1384.59     1490.74     45.03 o 
   4   6   2      266.31      238.56     11.46 o 
   5   6   2     1476.18     1541.01     48.27 o 
   6   6   2     1360.17     1362.04     44.35 o 
   7   6   2      677.21      705.04     27.29 o 
   8   6   2       17.22       18.81      6.24 o 
   9   6   2       25.11       16.83      6.22 o 
  10   6   2      225.93      214.09     15.54 o 
  -6   7   2       70.62       77.76      7.95 o 
  -5   7   2      195.38      207.64     10.41 o 
  -4   7   2       22.57       23.09      4.77 o 
  -3   7   2        0.19       -1.03      2.69 o 
  -2   7   2       15.82       19.29      3.42 o 
  -1   7   2       16.53       10.41      2.61 o 
   0   7   2       23.93       24.01      3.04 o 
   1   7   2      354.17      359.89      8.44 o 
   2   7   2      428.48      427.40     16.44 o 
   3   7   2      621.89      685.74     23.64 o 
   4   7   2       81.94       79.25      7.05 o 
   5   7   2      224.32      257.24     13.07 o 
   6   7   2       20.80       20.81      5.29 o 
   7   7   2       57.29       67.05      8.54 o 
   8   7   2       15.12       22.22      6.61 o 
   9   7   2       22.73       21.54      6.71 o 
  10   7   2       17.56       20.47      7.27 o 
  -5   8   2       16.33       11.30      4.60 o 
  -4   8   2       94.67      115.19      7.86 o 
  -3   8   2      114.19      115.93      7.20 o 
  -2   8   2       44.68       48.48      5.12 o 
  -1   8   2        2.04        1.81      2.43 o 
   0   8   2      155.00      157.45      6.91 o 
   1   8   2       87.04       81.92      3.76 o 
   2   8   2     1012.57     1036.81     24.69 o 
   3   8   2     1016.33      980.81     32.61 o 
   5   8   2      216.43      230.78     13.25 o 
   6   8   2      241.88      226.43     13.27 o 
   7   8   2      292.70      339.69     17.64 o 
   8   8   2      303.02      326.00     17.88 o 
   9   8   2        2.02       -4.15      5.17 o 
  -4   9   2       18.22       17.89      5.16 o 
  -3   9   2        0.94        1.68      3.99 o 
  -2   9   2       29.92       28.30      4.57 o 
  -1   9   2       26.63       22.12      6.38 o 
   0   9   2        2.66        2.80      2.40 o 
   1   9   2        0.86       -0.79      2.49 o 
   2   9   2        6.62        8.80      3.78 o 
   3   9   2      446.29      425.06     17.83 o 
   4   9   2      153.70      118.84      8.42 o 
   5   9   2        0.67       -1.83      3.71 o 
   6   9   2      199.06      217.43     13.93 o 
   7   9   2      227.67      241.90     15.25 o 
   8   9   2      100.65      101.64     11.05 o 
   9   9   2        3.47       -2.49      5.68 o 
  -3  10   2      192.28      186.50     14.61 o 
  -2  10   2      235.29      226.26     10.42 o 
  -1  10   2       97.26       86.12      6.48 o 
   0  10   2       10.00        9.42      4.11 o 
   1  10   2       21.48       27.83      4.19 o 
   2  10   2      361.23      412.96     13.34 o 
   3  10   2        3.53       10.69      3.28 o 
   4  10   2        7.46        5.46      3.59 o 
   5  10   2      167.12      187.09     12.29 o 
   6  10   2      351.06      367.13     19.27 o 
   7  10   2      435.70      469.94     23.22 o 
   8  10   2      134.51      172.53     14.12 o 
  -2  11   2        3.79        8.34      7.17 o 
  -1  11   2        9.32       -3.88      5.71 o 
   0  11   2        3.09       -2.60      2.89 o 
   1  11   2        0.29       -1.18      2.73 o 
   2  11   2       39.31       30.83      4.80 o 
   3  11   2      116.90       85.23      8.20 o 
   4  11   2      140.51      136.33     10.49 o 
   5  11   2       18.39       14.59      5.98 o 
   6  11   2        9.47        1.54      4.98 o 
   7  11   2       18.81       20.98      7.78 o 
   8  11   2       31.15       41.83     10.03 o 
   0  12   2      102.67      111.25     12.10 o 
   1  12   2      218.47      218.48     10.36 o 
   2  12   2      173.88      159.50     12.15 o 
   3  12   2      273.73      257.07     15.17 o 
   4  12   2       83.93       85.47      8.90 o 
   5  12   2       79.68       71.84      7.66 o 
   6  12   2      175.47      164.60     12.64 o 
   7  12   2      184.33      194.14     14.51 o 
   3  13   2        3.56        4.22      4.73 o 
   4  13   2        0.08       -2.37      4.29 o 
  -5 -11   3      188.92      173.14     13.37 o 
  -4 -11   3      388.68      384.33     20.49 o 
  -3 -11   3      172.56      154.13     12.54 o 
  -2 -11   3       50.86       56.18      8.93 o 
  -1 -11   3       84.98       81.28      9.59 o 
   0 -11   3      197.98      199.16     14.32 o 
   1 -11   3       69.16       81.35     11.34 o 
  -7 -10   3        0.33       -1.10      4.56 o 
  -6 -10   3        2.42       -0.27      3.71 o 
  -5 -10   3        0.11       -3.81      4.42 o 
  -4 -10   3       36.26       36.13      7.07 o 
  -3 -10   3       22.23       23.39      6.15 o 
  -2 -10   3        0.80        0.68      4.24 o 
  -1 -10   3        5.25        3.32      4.66 o 
   0 -10   3       22.06       13.90      5.81 o 
   1 -10   3       20.54       21.76      7.00 o 
   2 -10   3        3.67        0.95      4.61 o 
  -7  -9   3       25.78       31.51      7.49 o 
  -6  -9   3      120.48      118.21     10.51 o 
  -4  -9   3       59.37       55.74      7.88 o 
  -3  -9   3      181.22      189.02     12.54 o 
  -2  -9   3       77.77       64.13      7.61 o 
  -1  -9   3      203.31      209.26     13.29 o 
   0  -9   3      100.70       96.96      9.42 o 
   1  -9   3       71.68       66.23      9.03 o 
   2  -9   3       32.47       35.91      7.24 o 
   3  -9   3        8.94       -1.09      3.70 o 
   4  -9   3       17.19       15.78      6.92 o 
  -8  -8   3       50.43       44.83      8.83 o 
  -7  -8   3       32.65       21.78      6.76 o 
  -6  -8   3        3.36        0.78      4.54 o 
  -5  -8   3       15.73       17.10      5.54 o 
  -4  -8   3       23.59       19.86      5.49 o 
  -3  -8   3        3.08        2.61      3.63 o 
  -2  -8   3       22.75       21.54      5.37 o 
  -1  -8   3        3.91        1.76      3.73 o 
   0  -8   3      270.61      261.46     14.56 o 
   1  -8   3       19.60       11.05      4.73 o 
   2  -8   3       24.66       24.86      5.00 o 
   3  -8   3      130.32      138.12      8.10 o 
   4  -8   3       36.02       40.06      5.97 o 
   5  -8   3        0.40       -3.85      6.46 o 
  -8  -7   3      105.95      113.03     11.22 o 
  -7  -7   3      113.32      136.26     11.44 o 
  -6  -7   3       58.91       57.10      8.20 o 
  -5  -7   3       57.41       63.86      7.44 o 
  -4  -7   3       85.82       75.25      7.34 o 
  -3  -7   3      526.31      493.72     20.56 o 
  -2  -7   3      859.04      947.47     33.54 o 
  -1  -7   3     2475.57     2550.53     77.37 o 
   0  -7   3     2408.28     2550.41     77.81 o 
   1  -7   3     1633.86     1668.76     38.15 o 
   2  -7   3      643.02      682.33     20.31 o 
   3  -7   3      168.21      186.58      8.80 o 
   4  -7   3      145.09      151.12     15.33 o 
   5  -7   3      133.75      130.52      8.31 o 
  -9  -6   3       32.89       46.98      9.03 o 
  -8  -6   3      115.94      119.25     11.20 o 
  -7  -6   3       78.14       80.91      8.83 o 
  -6  -6   3      108.02      112.50      9.73 o 
  -5  -6   3       25.88       19.00      5.27 o 
  -4  -6   3      103.27       97.59      7.85 o 
  -3  -6   3       56.99       36.96      4.04 o 
  -2  -6   3       25.66       33.65      4.90 o 
  -1  -6   3      243.86      292.46      9.45 o 
   0  -6   3       82.51       66.41      3.31 o 
   1  -6   3       29.81       32.98      5.73 o 
   2  -6   3        0.94       -2.49      2.22 o 
   3  -6   3        1.11       -1.11      2.67 o 
   4  -6   3       14.12       17.49      3.79 o 
   5  -6   3        6.18        7.69      3.88 o 
   6  -6   3        2.27       -1.85      5.37 o 
  -9  -5   3      178.95      170.21     13.29 o 
  -8  -5   3      241.52      205.87     13.90 o 
  -7  -5   3      166.88      163.55     11.66 o 
  -6  -5   3      894.37      922.57     33.47 o 
  -5  -5   3      574.92      608.59     17.16 o 
  -4  -5   3     1202.31     1318.95     30.54 o 
  -3  -5   3      533.47      541.59     14.74 o 
  -2  -5   3        3.77        0.12      1.62 o 
  -1  -5   3     1188.98     1174.21     40.66 o 
   0  -5   3     3717.37     3811.32     62.84 o 
   1  -5   3     1393.63     1362.69     24.24 o 
   2  -5   3      654.51      664.22     17.28 o 
   3  -5   3      760.99      792.97     20.46 o 
   4  -5   3      477.76      478.69     15.92 o 
   5  -5   3      434.29      448.62     20.98 o 
   6  -5   3      172.81      163.60     12.37 o 
   7  -5   3       46.14       32.25      8.07 o 
  -9  -4   3        4.63        7.68      5.88 o 
  -8  -4   3       45.99       30.64      6.88 o 
  -7  -4   3       89.67       79.30      8.76 o 
  -6  -4   3       10.51       10.71      4.27 o 
  -5  -4   3       24.56       29.17      3.80 o 
  -4  -4   3      478.89      514.77     14.34 o 
  -3  -4   3      538.66      629.50     16.08 o 
  -2  -4   3       39.59       33.62      3.00 o 
  -1  -4   3        2.94        2.85      1.63 o 
   0  -4   3       23.35       24.07      1.87 o 
   1  -4   3        0.03       -0.66      0.93 o 
   2  -4   3        4.01        1.51      1.12 o 
   3  -4   3        4.65        3.25      5.10 o 
   4  -4   3       26.64       28.08      3.83 o 
   5  -4   3       16.18        8.44      4.59 o 
   6  -4   3       71.00       68.37      8.10 o 
   7  -4   3        0.32       -5.60      3.73 o 
  -9  -3   3       74.27       87.52      9.85 o 
  -8  -3   3      117.08       94.30      9.51 o 
  -7  -3   3      459.47      481.63     21.42 o 
  -6  -3   3       87.76       88.76      7.81 o 
  -5  -3   3      770.09      801.45     20.40 o 
  -4  -3   3      879.82      825.73     20.11 o 
  -3  -3   3     2223.91     2434.86     50.46 o 
  -2  -3   3      555.10      551.75     13.72 o 
  -1  -3   3      118.03      147.95      6.78 o 
   0  -3   3       12.47        7.32      1.42 o 
   1  -3   3     1046.00      945.95     16.84 o 
   2  -3   3      853.38      797.33     14.69 o 
   3  -3   3      326.46      260.98      6.25 o 
   4  -3   3       89.94       81.47      7.05 o 
   5  -3   3      217.68      219.36     12.49 o 
   6  -3   3      499.47      506.02     22.10 o 
   7  -3   3       36.73       42.22      7.73 o 
   8  -3   3        0.88       -2.78      4.34 o 
  -9  -2   3        5.80       -0.80      4.66 o 
  -8  -2   3        5.24       -1.29      4.51 o 
  -7  -2   3        3.45        1.95      4.32 o 
  -6  -2   3       24.70       13.31      3.25 o 
  -5  -2   3        9.25        4.71      2.38 o 
  -4  -2   3      265.81      273.23      8.94 o 
  -3  -2   3        7.01        6.84      1.86 o 
  -2  -2   3       36.38       42.09      2.80 o 
  -1  -2   3      794.81      886.04     19.40 o 
   0  -2   3      381.51      387.07      9.49 o 
   1  -2   3      260.72      241.96      6.57 o 
   2  -2   3      111.06      104.66      3.77 o 
   3  -2   3      471.55      502.94     29.04 o 
   4  -2   3     1037.63     1114.63     32.66 o 
   5  -2   3        0.23       -1.39      2.95 o 
   6  -2   3        2.85       -2.41      3.59 o 
   7  -2   3       88.24       83.74      8.93 o 
   8  -2   3       13.19       13.05      6.39 o 
  -9  -1   3       35.04       50.35      8.68 o 
  -8  -1   3       60.06       75.42      9.44 o 
  -7  -1   3      382.48      440.74     20.20 o 
  -6  -1   3      124.20      106.68     15.42 o 
  -5  -1   3     1458.64     1509.30     33.83 o 
  -4  -1   3     3946.11     4148.78     68.60 o 
  -3  -1   3     8937.13     9758.12    156.43 o 
  -2  -1   3     2792.84     2723.47     56.26 o 
  -1  -1   3       46.98       36.98      2.22 o 
   0  -1   3     8773.19     8495.77    194.87 o 
   1  -1   3     2411.63     2429.55     48.29 o 
   2  -1   3     2748.72     2629.71     52.26 o 
   3  -1   3     2334.91     2292.79     46.33 o 
   4  -1   3     1303.47     1445.90     30.79 o 
   5  -1   3     1321.09     1426.91     31.25 o 
   6  -1   3      596.54      637.81     25.05 o 
   7  -1   3      141.99      155.77     11.44 o 
   8  -1   3       73.84       95.45      9.66 o 
   9  -1   3       63.47       74.18     10.51 o 
  -8   0   3        5.88        1.85      4.85 o 
  -7   0   3        0.45       -1.63      4.68 o 
  -6   0   3      150.80      125.22      5.34 o 
  -5   0   3       86.85       80.25      4.06 o 
  -4   0   3      547.98      570.51     11.97 o 
  -3   0   3     3364.54     3546.92     58.45 o 
  -2   0   3      755.41      773.81     23.06 o 
  -1   0   3      624.65      501.19      9.14 o 
   0   0   3     4215.16     3826.44     76.04 o 
   1   0   3       80.90       63.94      2.54 o 
   2   0   3        8.15        9.19      1.44 o 
   3   0   3      109.21      108.90      4.13 o 
   4   0   3      106.85      132.57      5.19 o 
   5   0   3      299.67      299.59     13.61 o 
   6   0   3       96.43      100.94      8.44 o 
   7   0   3       64.36       63.64      7.61 o 
   8   0   3       13.51       13.03      5.54 o 
   9   0   3       79.84       85.96     10.15 o 
  -8   1   3      112.45       98.76     10.22 o 
  -7   1   3      306.51      310.79     11.73 o 
  -6   1   3       65.42       61.24      5.36 o 
  -5   1   3        4.19        0.78      1.68 o 
  -4   1   3       49.94       39.30      2.77 o 
  -3   1   3     3042.95     3157.17     52.37 o 
  -2   1   3     3299.43     3523.02     57.51 o 
  -1   1   3      749.47      802.30     14.00 o 
   0   1   3     3605.79     3741.39    103.33 o 
   1   1   3      197.13      199.17      4.92 o 
   2   1   3     7735.04     7751.35    150.26 o 
   3   1   3     1600.90     1763.44     36.28 o 
   4   1   3      424.87      395.30     15.05 o 
   5   1   3       55.45       34.10      4.76 o 
   6   1   3     1686.54     1857.55     57.86 o 
   7   1   3      883.95      885.27     32.44 o 
   8   1   3       44.28       55.57      8.39 o 
   9   1   3       29.27       27.90      7.22 o 
  -8   2   3       12.04        7.20      5.39 o 
  -7   2   3       17.71       13.49      4.02 o 
  -6   2   3        6.07        0.89      2.71 o 
  -5   2   3      184.60      192.91      6.31 o 
  -4   2   3       13.62       11.21      2.04 o 
  -3   2   3       90.12      112.66      4.74 o 
  -2   2   3      148.55      144.77      5.02 o 
  -1   2   3        0.01       -0.22      0.64 o 
   0   2   3       68.94       45.91      3.12 o 
   1   2   3      158.73      177.92      7.10 o 
   2   2   3     2258.53     2322.05     46.38 o 
   3   2   3       61.39       54.32      3.93 o 
   4   2   3       72.81       74.64      5.39 o 
   5   2   3       16.09       12.73      3.68 o 
   6   2   3       12.55        6.20      3.78 o 
   7   2   3      129.63      131.65      9.90 o 
   8   2   3        0.35       -3.49      4.00 o 
   9   2   3        4.85       -4.20      4.17 o 
  10   2   3       19.62       24.25      7.68 o 
  -7   3   3       60.52       80.03      6.86 o 
  -6   3   3       56.79       56.96      5.62 o 
  -5   3   3        1.50       -1.99      2.28 o 
  -4   3   3      102.71       95.01      4.06 o 
  -3   3   3       57.94       39.02      3.39 o 
  -2   3   3      317.42      324.76      7.12 o 
  -1   3   3      237.76      200.05      5.42 o 
   0   3   3     2177.19     2041.21     40.59 o 
   1   3   3      298.11      285.90      6.84 o 
   2   3   3      191.17      169.56      4.98 o 
   3   3   3       38.05       34.39      3.37 o 
   4   3   3      598.01      593.46     20.44 o 
   5   3   3      279.84      351.91     14.68 o 
   6   3   3      467.18      459.48     18.81 o 
   7   3   3      516.33      529.65     21.98 o 
   8   3   3      466.23      461.09     21.17 o 
   9   3   3      190.17      187.63     13.25 o 
  10   3   3        1.93       -5.27      4.34 o 
  -7   4   3       39.46       43.02      5.89 o 
  -6   4   3       20.40       13.91      3.81 o 
  -5   4   3        9.06        2.21      3.91 o 
  -4   4   3      356.20      361.03     11.67 o 
  -3   4   3      285.10      291.73     17.10 o 
  -2   4   3        7.91        7.75      1.96 o 
  -1   4   3      275.30      303.71      7.51 o 
   0   4   3     1196.16     1162.47     25.46 o 
   1   4   3     1611.07     1554.39     37.91 o 
   2   4   3      959.79     1086.33     23.08 o 
   3   4   3       29.93       40.71      3.46 o 
   4   4   3     1663.73     1828.13     54.10 o 
   5   4   3       46.55       42.30      4.78 o 
   6   4   3        6.25        2.34      3.05 o 
   7   4   3       24.08       26.08      6.12 o 
   8   4   3       36.96       45.59      7.81 o 
   9   4   3        7.43        9.78      5.32 o 
  10   4   3        3.63        4.07      6.02 o 
  -7   5   3      133.02      142.42     10.73 o 
  -6   5   3      124.32      117.55      7.65 o 
  -5   5   3       15.98       10.19      3.42 o 
  -4   5   3      585.72      601.05     17.12 o 
  -3   5   3      982.55      991.10     24.07 o 
  -2   5   3     1580.96     1645.91     39.58 o 
  -1   5   3     1394.62     1327.57     43.79 o 
   0   5   3     2420.95     2519.07     41.97 o 
   1   5   3     4678.18     4898.16     96.09 o 
   2   5   3     4967.42     5203.95    144.38 o 
   3   5   3     1823.91     1894.48     55.25 o 
   4   5   3      822.53      841.95     27.42 o 
   5   5   3      682.33      684.94     24.15 o 
   6   5   3      193.66      190.67     10.90 o 
   7   5   3      466.37      415.47     18.59 o 
   8   5   3      509.36      502.46     22.34 o 
   9   5   3      213.55      184.53     13.10 o 
  10   5   3      201.50      167.75     13.34 o 
  -6   6   3       20.86       23.47      5.10 o 
  -5   6   3        5.64        4.71      3.49 o 
  -4   6   3       21.50       18.38      3.95 o 
  -3   6   3       43.76       39.66      6.12 o 
  -2   6   3       75.77       73.38      4.86 o 
  -1   6   3      167.46      178.66      6.80 o 
   0   6   3      381.30      384.99      8.39 o 
   1   6   3       95.67       80.10      3.82 o 
   2   6   3      373.33      400.18     14.39 o 
   3   6   3       17.65       26.86      4.05 o 
   4   6   3      157.03      169.55      9.00 o 
   5   6   3      354.91      359.03     15.22 o 
   6   6   3       10.78       10.85      3.98 o 
   7   6   3       73.67       60.86      7.88 o 
   8   6   3       33.61       38.03      7.07 o 
   9   6   3       41.74       40.49      8.03 o 
  10   6   3       73.27       79.74     10.78 o 
  -5   7   3       57.59       74.82      7.35 o 
  -4   7   3       25.13       20.89      4.58 o 
  -3   7   3      300.32      357.73     21.38 o 
  -2   7   3      861.98      892.43     32.86 o 
  -1   7   3      367.41      365.23     11.31 o 
   0   7   3      443.75      412.96      9.21 o 
   1   7   3      349.47      318.13      7.76 o 
   2   7   3     3812.74     4051.98    114.57 o 
   3   7   3     2357.88     2279.90     66.71 o 
   4   7   3      350.88      391.98     16.25 o 
   5   7   3      287.71      290.34     13.68 o 
   6   7   3      962.62     1026.74     35.44 o 
   7   7   3      443.44      471.31     20.66 o 
   8   7   3      122.63      137.62     10.95 o 
   9   7   3      116.37      117.35     11.05 o 
  10   7   3      101.99       90.74     10.51 o 
  -5   8   3        3.58       -3.66      5.32 o 
  -4   8   3       22.34       17.51      6.85 o 
  -3   8   3       25.12       21.96      4.13 o 
  -2   8   3      112.43      126.90      7.00 o 
  -1   8   3        1.16       -0.64      2.24 o 
   0   8   3       44.16       47.59      4.15 o 
   1   8   3      132.63      101.35      4.25 o 
   2   8   3       86.35       80.41      7.37 o 
   3   8   3       87.56       81.03      6.51 o 
   4   8   3        4.11        1.83      3.20 o 
   5   8   3        6.82        2.51      3.71 o 
   6   8   3       12.95       13.22      5.02 o 
   7   8   3       74.33       67.79      8.95 o 
   8   8   3       17.37       19.56      6.49 o 
   9   8   3        0.22       -3.49      4.73 o 
  -4   9   3       89.69       87.52     10.66 o 
  -3   9   3      274.05      303.83     17.98 o 
  -2   9   3       65.74       68.42      9.15 o 
  -1   9   3       79.17       80.35      7.63 o 
   0   9   3      103.80      107.07      6.07 o 
   1   9   3       11.21       11.13      2.93 o 
   2   9   3      611.72      684.54     14.75 o 
   3   9   3     1809.71     1675.68     51.96 o 
   5   9   3      340.16      347.00     17.05 o 
   6   9   3        1.25        1.71      4.85 o 
   7   9   3      119.77      117.99     10.46 o 
   8   9   3       16.30       27.22      7.56 o 
   9   9   3        1.06       -5.54      5.24 o 
  -3  10   3        9.86        9.42      7.42 o 
  -2  10   3       16.20       13.51      6.76 o 
  -1  10   3        4.64       -6.99      4.66 o 
   0  10   3        0.05       -0.90      2.59 o 
   1  10   3        3.02        2.32      2.74 o 
   2  10   3      210.45      216.72      9.07 o 
   3  10   3      305.94      283.85     14.12 o 
   4  10   3        0.07        1.76      3.27 o 
   5  10   3        8.23       10.54      4.98 o 
   6  10   3       12.52       16.56      6.20 o 
   7  10   3      303.00      343.74     19.20 o 
   8  10   3      106.73      109.67     11.51 o 
   9  10   3       44.04       43.17      9.66 o 
  -2  11   3      164.52      177.43     14.54 o 
  -1  11   3      224.96      258.09     17.10 o 
   0  11   3       99.02      104.57     10.37 o 
   1  11   3      197.39      216.82     14.51 o 
   2  11   3      130.81      135.48      7.50 o 
   3  11   3      295.72      276.97     21.28 o 
   4  11   3      244.66      249.36     13.54 o 
   5  11   3      170.11      143.33     11.07 o 
   6  11   3      451.71      496.36     23.54 o 
   7  11   3      303.03      298.12     18.22 o 
   8  11   3      260.82      307.07     19.37 o 
   0  12   3        0.00       -1.07      5.81 o 
   1  12   3        6.17       -2.44      5.34 o 
   2  12   3       14.65        9.27      6.27 o 
   4  12   3      315.39      245.83     14.20 o 
   5  12   3        6.67        7.90      5.15 o 
   6  12   3        2.14        3.78      5.15 o 
   7  12   3       15.44       21.56      7.76 o 
  -4 -11   4        4.31        5.95      5.46 o 
  -3 -11   4        0.79       -2.63      4.27 o 
  -2 -11   4       15.47       13.93      6.05 o 
  -1 -11   4        1.50       -3.54      4.39 o 
   0 -11   4        3.22       -2.88      4.71 o 
  -6 -10   4       10.19        9.10      4.95 o 
  -5 -10   4      186.14      156.01     12.34 o 
  -4 -10   4      478.65      414.57     21.20 o 
  -3 -10   4      370.50      381.32     19.90 o 
  -2 -10   4       12.84       10.59      5.73 o 
  -1 -10   4       37.63       32.64      7.42 o 
   0 -10   4      234.95      217.92     14.56 o 
   1 -10   4      195.44      169.28     13.37 o 
   2 -10   4       22.26       19.27      6.81 o 
  -7  -9   4        9.40        6.71      6.05 o 
  -6  -9   4        2.97        3.54      4.95 o 
  -4  -9   4       50.74       43.74      7.61 o 
  -3  -9   4       62.56       51.08      7.98 o 
  -2  -9   4       16.32       11.90      5.12 o 
  -1  -9   4       27.62       22.08      5.95 o 
   0  -9   4       16.04       16.22      5.68 o 
   1  -9   4       78.93       69.84      9.42 o 
   2  -9   4        1.05       -0.07      4.02 o 
   3  -9   4       12.37       11.83      6.22 o 
  -7  -8   4       22.99       24.29      7.02 o 
  -6  -8   4       57.01       63.98      8.98 o 
  -5  -8   4       84.10       65.10      8.54 o 
  -4  -8   4      265.28      277.97     15.39 o 
  -3  -8   4      697.85      686.86     27.44 o 
  -2  -8   4      561.31      561.61     23.95 o 
  -1  -8   4       59.59       65.62      8.44 o 
   0  -8   4        2.72       -0.85      3.39 o 
   1  -8   4       32.32       34.20      6.54 o 
   2  -8   4       92.45       99.76      9.29 o 
   3  -8   4       16.24       18.22      6.56 o 
   4  -8   4       93.25      116.94     11.51 o 
  -8  -7   4        4.98        8.68      5.71 o 
  -7  -7   4       16.08       10.88      5.29 o 
  -6  -7   4        1.95        0.83      4.29 o 
  -5  -7   4        0.45       -3.27      3.39 o 
  -4  -7   4       22.42       13.18      3.96 o 
  -3  -7   4       65.20       66.31      5.19 o 
  -2  -7   4        8.41        4.26      2.52 o 
  -1  -7   4       91.61       77.15      5.23 o 
   0  -7   4        5.60       10.90      4.59 o 
   1  -7   4       14.48        8.54      4.54 o 
   2  -7   4       54.50       58.63      7.81 o 
   3  -7   4        1.71        1.70      3.03 o 
   4  -7   4        9.54        6.71      5.10 o 
   5  -7   4        2.87        2.66      4.93 o 
  -8  -6   4      160.86      174.04     13.20 o 
  -7  -6   4       65.55       82.79      9.00 o 
  -6  -6   4      482.93      543.27     23.47 o 
  -5  -6   4      458.99      454.65     14.69 o 
  -4  -6   4      214.69      192.12      8.33 o 
  -3  -6   4      481.59      464.86     18.06 o 
  -2  -6   4      733.10      695.36     18.23 o 
  -1  -6   4     1424.00     1489.35     33.35 o 
   0  -6   4     2145.80     2231.30     47.41 o 
   1  -6   4     1416.08     1487.27     33.71 o 
   2  -6   4      605.00      604.57     16.90 o 
   3  -6   4       89.48       91.82      6.16 o 
   4  -6   4       25.31       14.20      5.46 o 
   5  -6   4      100.11      101.84     10.05 o 
   6  -6   4      166.74      188.80     14.34 o 
  -8  -5   4       50.67       42.30      8.12 o 
  -7  -5   4      204.17      209.87     13.49 o 
  -6  -5   4       23.06       20.24      4.77 o 
  -5  -5   4        6.41        5.09      2.78 o 
  -4  -5   4       50.08       59.30      7.09 o 
  -3  -5   4       44.34       39.67      4.14 o 
  -2  -5   4       31.86       38.69     11.20 o 
  -1  -5   4      117.62      127.65      5.78 o 
   0  -5   4       19.63       11.64      1.79 o 
   1  -5   4        6.75        8.08      1.74 o 
   2  -5   4      189.30      204.28     14.00 o 
   3  -5   4        6.77        2.76      3.41 o 
   4  -5   4        0.10       -4.05      2.85 o 
   5  -5   4        6.80        5.68      4.83 o 
   6  -5   4        0.04       -1.39      4.20 o 
   7  -5   4        2.76       -1.07      5.42 o 
  -8  -4   4       99.36       90.08      9.54 o 
  -7  -4   4      150.62      150.50     11.27 o 
  -6  -4   4       30.27       32.79      4.40 o 
  -5  -4   4      115.81      124.45      6.50 o 
  -4  -4   4      432.83      421.44     12.70 o 
  -3  -4   4      164.16      155.29      6.60 o 
  -2  -4   4       34.10       26.40      6.09 o 
  -1  -4   4        3.31        0.57      1.47 o 
   0  -4   4     1491.60     1570.48     33.68 o 
   1  -4   4     1858.60     1921.12     40.13 o 
   2  -4   4     1010.55      970.85     21.74 o 
   3  -4   4      576.16      539.87     21.22 o 
   4  -4   4      478.23      464.53     19.98 o 
   5  -4   4      151.79      162.55     11.32 o 
   6  -4   4       62.38       67.05      8.90 o 
   7  -4   4       80.70       79.93      9.27 o 
  -8  -3   4       77.66       76.10      9.71 o 
  -7  -3   4      187.55      156.82     11.29 o 
  -6  -3   4      177.42      179.75      8.25 o 
  -5  -3   4       74.07       68.33      4.88 o 
  -4  -3   4        4.65        3.15      2.06 o 
  -3  -3   4      593.75      620.00     15.84 o 
  -2  -3   4       62.09       73.66      5.15 o 
  -1  -3   4      124.99      133.12      5.21 o 
   0  -3   4      155.60      151.48      5.55 o 
   1  -3   4      807.66      897.65     20.11 o 
   2  -3   4      741.67      766.35     17.52 o 
   3  -3   4        0.45       -1.37      1.31 o 
   4  -3   4       62.78       66.66      6.59 o 
   5  -3   4        5.62       -1.29      3.12 o 
   6  -3   4       10.30        9.66      4.95 o 
   7  -3   4        5.82        2.78      4.76 o 
   8  -3   4       37.73       28.71      7.83 o 
  -8  -2   4      189.41      186.06     13.61 o 
  -7  -2   4      275.55      260.51     14.90 o 
  -6  -2   4      438.78      445.75     14.13 o 
  -5  -2   4      417.55      442.21     15.11 o 
  -4  -2   4        3.01        1.19      1.82 o 
  -3  -2   4       14.32       15.39      5.62 o 
  -2  -2   4     1476.00     1434.12     43.47 o 
  -1  -2   4       17.67       12.06      2.40 o 
   0  -2   4     1847.90     1981.70     40.65 o 
   1  -2   4     6655.54     7207.77    140.51 o 
   2  -2   4     2553.96     2651.47     53.44 o 
   3  -2   4     2407.51     2519.11     77.02 o 
   4  -2   4      375.94      350.56      9.59 o 
   5  -2   4      850.84      831.80     29.88 o 
   6  -2   4      890.59      939.13     34.08 o 
   7  -2   4      268.29      273.51     15.66 o 
   8  -2   4        4.71        5.10      5.78 o 
  -8  -1   4        2.09       -1.12      4.37 o 
  -7  -1   4       80.90       77.13      8.93 o 
  -6  -1   4      205.81      228.56      9.50 o 
  -5  -1   4       83.16       76.69      4.12 o 
  -4  -1   4      488.58      483.16     10.64 o 
  -3  -1   4        0.22       -0.55      1.24 o 
  -2  -1   4       12.84       10.92      1.84 o 
  -1  -1   4      675.25      641.93     12.55 o 
   0  -1   4        1.48        1.44      1.02 o 
   1  -1   4      268.64      309.77      8.06 o 
   2  -1   4      848.00      834.51     18.24 o 
   3  -1   4        2.71        1.49      1.30 o 
   4  -1   4       43.32       66.34      3.65 o 
   5  -1   4      168.22      166.83      6.43 o 
   6  -1   4       63.04       61.27      7.22 o 
   7  -1   4       95.14       87.59      8.95 o 
   8  -1   4       22.54       25.51      6.88 o 
   9  -1   4        3.77        0.15      5.42 o 
  -8   0   4       91.62      109.64     10.64 o 
  -7   0   4      279.61      274.12     15.44 o 
  -6   0   4      398.14      412.24     10.77 o 
  -5   0   4      674.36      667.33     14.37 o 
  -4   0   4     2665.43     2753.42     46.83 o 
  -3   0   4     7957.63     8552.84    137.66 o 
  -2   0   4     4679.41     5058.62     81.87 o 
  -1   0   4     2191.22     2068.61     34.26 o 
   0   0   4      195.05      184.83      5.21 o 
   1   0   4     1829.14     1818.33     36.68 o 
   2   0   4     3330.40     3142.95     62.23 o 
   3   0   4     1404.23     1449.64     30.34 o 
   4   0   4     2444.26     2679.33     54.61 o 
   5   0   4      669.61      731.41     17.99 o 
   6   0   4      495.25      529.11     14.77 o 
   7   0   4      703.67      733.18     28.81 o 
   8   0   4      274.22      331.74     18.10 o 
   9   0   4      121.10      125.11     11.93 o 
  -8   1   4        8.83        7.68      5.37 o 
  -7   1   4        8.06       -2.44      3.20 o 
  -6   1   4       22.70       14.30      3.09 o 
  -5   1   4       18.16       18.51      5.14 o 
  -4   1   4      222.36      204.59      6.09 o 
  -3   1   4       41.45       31.20      2.44 o 
  -2   1   4       21.74       27.64      2.17 o 
  -1   1   4      350.19      321.66      6.58 o 
   0   1   4      673.49      700.57     21.93 o 
   1   1   4        8.87       12.50      1.23 o 
   2   1   4     5111.99     5288.13    230.57 o 
   3   1   4       71.76       71.87      3.33 o 
   4   1   4      143.42      163.88      5.98 o 
   5   1   4       69.20       67.88      5.65 o 
   6   1   4       44.02       48.74      6.49 o 
   7   1   4      161.62      146.60     10.90 o 
   8   1   4       94.83       83.57      8.95 o 
   9   1   4       19.38       16.59      6.56 o 
  -8   2   4       40.67       43.56      8.03 o 
  -7   2   4        3.35       -0.37      2.98 o 
  -6   2   4      252.27      271.17     15.65 o 
  -5   2   4       62.74       54.21      3.80 o 
  -4   2   4      195.51      197.02      6.02 o 
  -3   2   4      301.81      270.69      6.78 o 
  -2   2   4     3840.38     4180.42     68.21 o 
  -1   2   4     2362.30     2316.66     38.35 o 
   0   2   4      313.75      338.44     12.00 o 
   1   2   4     2052.10     1957.48     55.83 o 
   2   2   4      112.36      114.85      3.80 o 
   3   2   4      928.90      976.61     21.32 o 
   4   2   4     1443.82     1546.82     33.05 o 
   5   2   4      723.41      729.50     25.47 o 
   6   2   4      905.75      926.69     32.15 o 
   7   2   4      375.44      375.25     17.61 o 
   8   2   4        4.46       -2.02      4.51 o 
   9   2   4        1.16       -5.34      3.56 o 
  10   2   4        0.91        2.00      5.27 o 
  -7   3   4        2.85       -3.64      3.22 o 
  -6   3   4        0.17       -1.11      2.89 o 
  -5   3   4      193.13      181.67      7.98 o 
  -4   3   4        6.25        2.01      1.67 o 
  -3   3   4       18.51       12.87      1.89 o 
  -2   3   4       30.02       24.91      2.01 o 
  -1   3   4      311.05      307.44      6.59 o 
   0   3   4      193.59      193.38      8.12 o 
   1   3   4       42.79       41.74      3.49 o 
   2   3   4       21.84       12.36      1.48 o 
   3   3   4      510.10      613.96     14.46 o 
   4   3   4       29.72       38.44      4.27 o 
   5   3   4       10.12        9.63      3.15 o 
   6   3   4        8.03        7.73      3.76 o 
   7   3   4        0.38       -4.90      3.27 o 
   8   3   4        7.37        7.05      5.34 o 
   9   3   4       82.17       80.10      9.12 o 
  10   3   4       61.31       53.08      9.24 o 
  -7   4   4       32.52       26.09      5.28 o 
  -6   4   4       94.98      114.78      7.44 o 
  -5   4   4        1.42       -1.69      2.58 o 
  -4   4   4      162.10      171.77      7.56 o 
  -3   4   4     1335.02     1334.35     55.95 o 
  -2   4   4     1125.70     1154.86     20.80 o 
  -1   4   4     2017.00     1802.93     52.16 o 
   0   4   4       67.92       54.27      2.96 o 
   1   4   4     1707.50     1580.56     48.94 o 
   2   4   4     2794.32     2954.21     58.85 o 
   3   4   4     2688.36     2752.91     55.64 o 
   4   4   4       49.27       37.83      4.15 o 
   5   4   4        4.24        9.32      3.10 o 
   6   4   4      168.78      154.28      9.66 o 
   7   4   4      789.70      813.82     29.98 o 
   8   4   4      624.58      611.00     25.54 o 
   9   4   4       26.01       23.66      6.51 o 
  10   4   4       78.46       87.06     11.10 o 
  -6   5   4        0.17       -4.37      5.61 o 
  -5   5   4       30.24       38.10      5.33 o 
  -4   5   4      100.90      117.97      6.63 o 
  -3   5   4       21.73       19.78      3.44 o 
  -2   5   4      816.77      804.88     34.20 o 
  -1   5   4       20.73       19.75      2.42 o 
   0   5   4      227.75      184.25      4.86 o 
   1   5   4      120.95      135.39      7.29 o 
   2   5   4        8.77        8.48      1.70 o 
   3   5   4      152.64      142.66      7.05 o 
   4   5   4       24.50       34.86      3.88 o 
   5   5   4      132.51      142.06      8.39 o 
   6   5   4       67.47       73.45      6.66 o 
   7   5   4       53.41       61.30      7.95 o 
   8   5   4      255.55      259.10     14.85 o 
   9   5   4        1.57       -5.17      4.44 o 
  10   5   4        1.66       10.34      6.59 o 
  -6   6   4      177.28      178.06     14.54 o 
  -5   6   4      102.48      109.42     10.98 o 
  -4   6   4       12.93        8.10      3.31 o 
  -3   6   4      196.99      219.11     13.90 o 
  -2   6   4      741.63      751.36     25.86 o 
  -1   6   4      715.85      661.21     19.14 o 
   0   6   4      966.04      921.92     17.86 o 
   1   6   4      496.53      451.83     11.24 o 
   2   6   4       54.07       38.12      2.88 o 
   3   6   4     1132.41     1222.09     26.95 o 
   4   6   4     1725.68     1848.23     55.08 o 
   5   6   4      733.13      823.07     28.08 o 
   6   6   4        1.69       -0.95      2.83 o 
   7   6   4      434.62      439.31     19.39 o 
   8   6   4      533.94      522.17     22.90 o 
   9   6   4      406.45      398.13     20.29 o 
  10   6   4       84.33       83.45     10.90 o 
  -5   7   4        0.19       -4.15      5.37 o 
  -4   7   4        6.65        2.68      4.83 o 
  -3   7   4       67.43       64.32      9.05 o 
  -2   7   4       20.39       17.17      3.50 o 
  -1   7   4        0.09       -1.23      1.97 o 
   0   7   4       13.40       10.97      2.24 o 
   1   7   4       39.02       43.98      3.38 o 
   2   7   4       28.14       24.13      2.73 o 
   3   7   4       37.35       35.31      3.63 o 
   4   7   4       34.15       32.17      4.90 o 
   5   7   4       68.33       68.93      6.59 o 
   6   7   4       58.47       66.03      7.61 o 
   7   7   4        1.72       -4.54      3.76 o 
   8   7   4        6.86        2.46      4.54 o 
   9   7   4       72.70       72.49      9.76 o 
  10   7   4       15.03       19.66      7.37 o 
  -4   8   4       30.50       18.64      7.29 o 
  -3   8   4       94.13      110.69     10.42 o 
  -2   8   4      243.84      239.92     14.81 o 
  -1   8   4      394.99      390.31     20.56 o 
   0   8   4      124.04      112.66      5.80 o 
   1   8   4      295.15      324.20     11.47 o 
   2   8   4     1198.43     1152.87     25.92 o 
   3   8   4     1648.99     1611.28     35.19 o 
   4   8   4        1.92       -1.15      3.46 o 
   5   8   4        5.33        3.15      3.85 o 
   6   8   4        5.55        2.51      3.81 o 
   7   8   4       38.00       42.42      7.17 o 
   8   8   4      104.54      107.30     10.46 o 
   9   8   4      105.84      110.47     10.66 o 
  -4   9   4        1.78       -6.10      5.46 o 
  -3   9   4        0.00       -0.76      5.49 o 
  -2   9   4        9.71        7.85      5.61 o 
  -1   9   4       42.59       39.71      7.27 o 
   0   9   4        1.87        1.71      3.78 o 
   1   9   4       29.11       21.35      3.46 o 
   2   9   4       57.45       52.73      3.61 o 
   3   9   4       49.87       45.08      4.48 o 
   4   9   4        2.99        2.63      3.76 o 
   5   9   4      131.20      127.89      9.66 o 
   6   9   4       65.36       73.23      9.20 o 
   7   9   4       12.79        8.15      5.56 o 
   8   9   4       34.14       37.86      8.56 o 
   9   9   4        5.32        0.76      5.76 o 
  -3  10   4       57.49       55.93      9.85 o 
  -2  10   4      111.57      104.69     11.07 o 
  -1  10   4      290.88      300.88     17.49 o 
   0  10   4      195.04      208.26     13.93 o 
   1  10   4       39.78       53.93      8.05 o 
   2  10   4       28.21       31.95      7.20 o 
   3  10   4      510.16      517.51     14.89 o 
   4  10   4     2058.70     2249.56     69.57 o 
   5  10   4      592.27      701.84     28.08 o 
   6  10   4      298.46      306.81     17.03 o 
   7  10   4      166.17      187.70     13.54 o 
   8  10   4      142.28      136.50     12.34 o 
   9  10   4      101.85       94.74     11.27 o 
  -1  11   4       59.84       51.52      9.59 o 
   0  11   4       15.63       16.51      6.46 o 
   1  11   4        1.98       -2.20      4.85 o 
   2  11   4      120.48      106.69     10.85 o 
   3  11   4       11.07       10.32      6.27 o 
   4  11   4      183.49      191.77     13.05 o 
   6  11   4        4.89       12.39      6.20 o 
   7  11   4        8.01       10.66      6.20 o 
   8  11   4        0.41        0.61      6.27 o 
   0  12   4       96.66       99.30     11.51 o 
   1  12   4      176.12      178.80     14.00 o 
   2  12   4      134.06      135.91     12.07 o 
   3  12   4      359.34      341.25     19.12 o 
   4  12   4      379.42      306.46     17.61 o 
  -5 -10   5       46.07       39.44      8.17 o 
  -4 -10   5       30.79       27.98      7.73 o 
  -3 -10   5        1.90        0.27      4.59 o 
  -2 -10   5        0.38       -5.12      4.07 o 
  -1 -10   5        8.86        0.56      5.37 o 
   0 -10   5        0.04       -3.73      4.98 o 
   1 -10   5        4.78        3.51      5.46 o 
  -6  -9   5        5.91        3.78      4.98 o 
  -4  -9   5      393.92      386.94     19.90 o 
  -3  -9   5      117.13      108.69     10.07 o 
  -2  -9   5        3.54        3.90      4.27 o 
  -1  -9   5        2.51       -5.78      3.88 o 
   0  -9   5       66.92       68.32      9.29 o 
   1  -9   5      203.18      203.31     14.25 o 
   2  -9   5      354.85      354.37     19.68 o 
   3  -9   5       84.53       91.06     11.59 o 
  -7  -8   5        9.57       14.10      6.15 o 
  -6  -8   5       14.14        0.90      4.63 o 
  -5  -8   5        7.74        0.02      4.22 o 
  -4  -8   5        5.84        1.54      4.17 o 
  -3  -8   5        5.29        4.69      3.34 o 
  -2  -8   5      113.99      111.84      6.94 o 
  -1  -8   5      245.98      257.70     15.07 o 
   0  -8   5       24.08       18.54      5.66 o 
   1  -8   5       23.47       20.27      6.05 o 
   2  -8   5        0.63        2.34      4.22 o 
   3  -8   5       56.66       46.81      8.90 o 
   4  -8   5       12.80        8.20      6.05 o 
  -7  -7   5       61.81       60.25      9.24 o 
  -6  -7   5       24.84       15.95      5.68 o 
  -5  -7   5       84.02       85.99      7.61 o 
  -4  -7   5      536.53      564.77     17.23 o 
  -3  -7   5     1680.49     1750.03     48.52 o 
  -2  -7   5     1413.52     1449.73     34.04 o 
  -1  -7   5      614.28      626.54     17.52 o 
   0  -7   5      560.10      620.10     25.39 o 
   1  -7   5      460.37      469.11     21.10 o 
   2  -7   5      275.94      263.19     15.12 o 
   3  -7   5       73.69       55.54      8.49 o 
   4  -7   5       66.89       77.62     10.42 o 
   5  -7   5      174.34      190.46     14.66 o 
  -8  -6   5        1.21        1.07      5.46 o 
  -7  -6   5        8.30        2.29      4.98 o 
  -6  -6   5        2.34        1.89      3.12 o 
  -5  -6   5        7.29        7.32      3.27 o 
  -4  -6   5       32.73       23.98      6.60 o 
  -3  -6   5        0.34       -0.72      2.52 o 
  -2  -6   5       78.60       82.07      5.67 o 
  -1  -6   5        9.87        9.56      2.70 o 
   0  -6   5       37.01       29.51      3.72 o 
   1  -6   5        3.76       -1.12      3.34 o 
   2  -6   5        3.27        2.39      3.44 o 
   3  -6   5       83.24       75.91      8.22 o 
   4  -6   5       19.64       17.27      5.98 o 
   5  -6   5       48.26       48.91      9.10 o 
   6  -6   5       58.27       66.81     10.44 o 
  -8  -5   5       63.17       72.18     10.56 o 
  -7  -5   5       93.68      106.01      9.95 o 
  -6  -5   5      227.15      234.52     10.22 o 
  -5  -5   5      177.63      177.08      9.39 o 
  -4  -5   5      445.34      457.06     14.17 o 
  -3  -5   5      499.01      509.73     14.84 o 
  -2  -5   5     1379.09     1474.71     33.37 o 
  -1  -5   5      805.77      785.34     19.68 o 
   0  -5   5      214.23      211.69     11.49 o 
   1  -5   5      736.34      727.79     18.04 o 
   2  -5   5     1174.25     1117.22     38.25 o 
   3  -5   5      296.80      270.51     14.44 o 
   4  -5   5       25.54       19.29      5.51 o 
   5  -5   5       52.87       48.25      8.00 o 
   6  -5   5      185.17      168.33     13.25 o 
   7  -5   5      196.15      187.04     15.03 o 
  -8  -4   5       66.17       80.08     10.56 o 
  -7  -4   5       15.66       13.36      4.12 o 
  -6  -4   5        3.22       -0.38      2.72 o 
  -5  -4   5        9.19       12.17      3.44 o 
  -4  -4   5       99.30      100.17      5.85 o 
  -3  -4   5       21.45       20.46      3.20 o 
  -2  -4   5      196.70      188.14      7.26 o 
  -1  -4   5        0.33        1.70      1.62 o 
   0  -4   5       83.56       98.33      4.98 o 
   1  -4   5      119.93      136.77      5.65 o 
   2  -4   5      202.12      227.21      7.63 o 
   3  -4   5       11.70       12.27      4.15 o 
   4  -4   5        1.29       -2.29      3.37 o 
   5  -4   5        5.43       -2.15      3.76 o 
   6  -4   5       49.43       47.20      8.12 o 
   7  -4   5        0.80       -1.61      5.00 o 
  -8  -3   5      119.43      116.11     10.61 o 
  -7  -3   5       80.72       82.72      6.55 o 
  -6  -3   5       56.47       53.35      6.95 o 
  -5  -3   5        9.01        4.80      3.09 o 
  -4  -3   5      190.23      178.94      7.45 o 
  -3  -3   5      339.62      314.79     10.01 o 
  -2  -3   5      679.11      698.58     17.41 o 
  -1  -3   5      401.84      380.03     18.79 o 
   0  -3   5      704.02      707.58     17.08 o 
   1  -3   5     1686.23     1760.21     37.19 o 
   2  -3   5      143.32      140.23      6.73 o 
   3  -3   5      562.64      497.33     12.85 o 
   4  -3   5      139.52      140.48      9.54 o 
   5  -3   5       55.30       63.30      8.12 o 
   6  -3   5       13.20       12.22      5.32 o 
   7  -3   5       42.80       57.05      8.66 o 
   8  -3   5       21.16       19.59      6.98 o 
  -8  -2   5       21.41       17.76      6.71 o 
  -7  -2   5       60.03       70.02      6.58 o 
  -6  -2   5       38.18       38.46      6.09 o 
  -5  -2   5        5.28        0.83      3.43 o 
  -4  -2   5      124.12      136.81      6.31 o 
  -3  -2   5      121.58      132.98      4.21 o 
  -2  -2   5       45.00       41.89      3.48 o 
  -1  -2   5       24.95       26.79      2.66 o 
   0  -2   5      164.86      167.20      6.92 o 
   1  -2   5      193.79      178.34      6.22 o 
   2  -2   5       29.67       42.34      3.28 o 
   3  -2   5       10.20        9.21      2.12 o 
   4  -2   5      181.38      184.42      6.52 o 
   5  -2   5       44.39       50.91      6.71 o 
   6  -2   5       67.63       65.18      8.44 o 
   7  -2   5        0.07       -4.22      4.44 o 
   8  -2   5       13.23       10.44      5.73 o 
  -8  -1   5       46.34       48.64      8.22 o 
  -7  -1   5      495.23      515.55     16.65 o 
  -6  -1   5     1170.00     1114.38     27.70 o 
  -5  -1   5     1392.14     1399.52     26.27 o 
  -4  -1   5      423.76      435.06     10.04 o 
  -3  -1   5      291.36      237.58      6.16 o 
  -2  -1   5     1628.48     1579.77     45.26 o 
  -1  -1   5     1058.03     1054.40     23.11 o 
   0  -1   5      981.29      934.18     20.52 o 
   1  -1   5     1464.50     1628.27     61.85 o 
   2  -1   5     8031.24     8632.80    167.87 o 
   3  -1   5     3745.42     3901.36     93.54 o 
   4  -1   5      959.15     1040.05     23.32 o 
   5  -1   5      339.73      315.30      9.62 o 
   6  -1   5      273.09      294.15     15.17 o 
   7  -1   5      373.65      364.37     18.27 o 
   8  -1   5      144.47      154.62     12.17 o 
   9  -1   5       41.71       40.03      8.61 o 
  -8   0   5       13.13       18.98      6.88 o 
  -7   0   5       11.89       13.53      4.23 o 
  -6   0   5      397.82      382.62     10.44 o 
  -5   0   5      744.54      735.13     15.70 o 
  -4   0   5      271.64      265.87      7.29 o 
  -3   0   5       16.63       19.55      3.81 o 
  -2   0   5      584.14      606.36     18.34 o 
  -1   0   5      499.49      541.01     18.86 o 
   0   0   5      604.11      641.22     14.57 o 
   1   0   5      154.27      134.06      4.60 o 
   2   0   5     1570.17     1636.17     33.75 o 
   3   0   5      274.71      278.59      7.92 o 
   4   0   5       79.44       82.13      4.23 o 
   5   0   5       13.53       11.77      2.53 o 
   6   0   5       10.21        9.32      2.92 o 
   7   0   5       96.53      103.13      9.54 o 
   8   0   5      152.48      152.99     12.15 o 
   9   0   5        1.96       -1.41      5.12 o 
  -8   1   5       83.23       64.49      9.20 o 
  -7   1   5      122.42      116.01      7.18 o 
  -6   1   5      177.85      180.81      6.88 o 
  -5   1   5      341.21      338.54      9.10 o 
  -4   1   5     1085.32     1144.98     21.65 o 
  -3   1   5      485.47      450.78      9.84 o 
  -2   1   5      392.35      407.44      8.62 o 
  -1   1   5     1112.97     1008.18     17.81 o 
   0   1   5       53.23       50.47      2.45 o 
   1   1   5     2186.95     2122.80     42.70 o 
   2   1   5     1086.50     1091.34     28.73 o 
   3   1   5      895.00      843.45     18.83 o 
   4   1   5     3328.40     3642.37     73.20 o 
   5   1   5     1706.06     1919.08     41.03 o 
   6   1   5      664.89      656.77     22.82 o 
   7   1   5      299.58      293.67     10.74 o 
   8   1   5      165.39      150.26     11.78 o 
   9   1   5      145.71      159.62     13.25 o 
  -7   2   5        4.51        3.15      3.47 o 
  -6   2   5        9.79        7.02      3.51 o 
  -5   2   5        0.25        0.04      1.94 o 
  -4   2   5       10.35        6.19      2.35 o 
  -3   2   5        8.47        6.20      1.58 o 
  -2   2   5      187.18      195.86      5.20 o 
  -1   2   5       17.98       15.86      2.93 o 
   0   2   5       97.31       76.71      5.10 o 
   1   2   5        6.41        4.90      1.95 o 
   2   2   5       34.95       28.17      2.40 o 
   3   2   5       37.15       37.00      2.64 o 
   4   2   5        4.96        0.22      1.52 o 
   5   2   5      203.73      235.89      8.28 o 
   6   2   5      119.87      112.21      6.05 o 
   7   2   5      140.44      152.29     14.38 o 
   8   2   5       40.11       34.46      5.27 o 
   9   2   5        0.69        3.07      5.27 o 
  -7   3   5       45.09       33.71      8.56 o 
  -6   3   5      182.29      177.58      8.69 o 
  -5   3   5      265.56      284.95     10.49 o 
  -4   3   5      155.80      153.47      5.45 o 
  -3   3   5      489.19      475.75     12.25 o 
  -2   3   5      759.77      773.98     14.72 o 
  -1   3   5     1585.87     1539.71     26.43 o 
   0   3   5      278.11      268.66     10.76 o 
   1   3   5        4.70       -0.95      1.73 o 
   2   3   5      672.73      565.89     36.16 o 
   3   3   5       17.72        4.70      1.51 o 
   4   3   5       83.57       62.01      6.62 o 
   5   3   5      282.61      266.20      8.91 o 
   6   3   5      703.15      744.92     19.28 o 
   7   3   5      466.15      463.94     20.22 o 
   8   3   5      370.91      400.64     19.44 o 
   9   3   5        1.38       -1.59      4.93 o 
  10   3   5        0.96       -7.61      5.07 o 
  -7   4   5        2.18        2.27      6.02 o 
  -6   4   5        0.76       -6.42      4.49 o 
  -5   4   5        0.41        0.88      4.49 o 
  -4   4   5        0.22       -2.62      2.21 o 
  -3   4   5      167.54      159.73      5.43 o 
  -2   4   5       15.34       15.61      2.30 o 
  -1   4   5        1.82        3.32      1.14 o 
   0   4   5        3.17        1.45      0.85 o 
   1   4   5        5.17        3.12      2.07 o 
   2   4   5      883.69      954.95     20.55 o 
   3   4   5      535.27      622.68     20.99 o 
   4   4   5       16.65       17.58      2.50 o 
   5   4   5        0.12       -2.81      1.87 o 
   6   4   5      310.23      334.66     15.15 o 
   7   4   5       19.73       10.34      5.05 o 
   8   4   5      140.78      145.84     11.22 o 
   9   4   5       85.54       80.88      9.63 o 
  10   4   5       14.35        9.88      6.44 o 
  -6   5   5       22.32       16.88      6.98 o 
  -5   5   5       57.18       58.88      8.71 o 
  -4   5   5      213.27      202.77     13.07 o 
  -3   5   5      342.38      369.58     11.74 o 
  -2   5   5     2506.16     2490.31     88.23 o 
  -1   5   5     2694.68     2720.92     45.59 o 
   0   5   5     1003.31      917.04     16.83 o 
   1   5   5      892.23      869.92     18.77 o 
   2   5   5     2030.52     1984.67     68.08 o 
   3   5   5     2436.74     2550.77     52.03 o 
   4   5   5      533.62      543.16     26.05 o 
   5   5   5     1230.82     1320.55     41.47 o 
   6   5   5      444.48      441.84     18.32 o 
   7   5   5     1023.82     1039.36     36.27 o 
   8   5   5      320.63      301.17     16.32 o 
   9   5   5       96.07      112.23     10.59 o 
  10   5   5      114.82      107.45     10.95 o 
  -6   6   5        3.04        3.15      6.49 o 
  -5   6   5        4.86        4.46      5.61 o 
  -4   6   5      141.33      129.35     10.88 o 
  -3   6   5       17.71       19.83      5.61 o 
  -2   6   5        7.08        9.37      4.44 o 
  -1   6   5        5.77        4.69      1.77 o 
   0   6   5       54.73       44.58      3.80 o 
   1   6   5      236.26      241.91      6.89 o 
   2   6   5       18.11       28.39      4.37 o 
   3   6   5      523.92      554.62     13.83 o 
   4   6   5      200.72      187.59      7.01 o 
   5   6   5      292.78      319.49     13.88 o 
   6   6   5       50.26       46.64      6.10 o 
   7   6   5       81.09       86.30      8.05 o 
   8   6   5       33.85       33.00      6.95 o 
   9   6   5       20.92       17.32      6.49 o 
  10   6   5        0.26       -1.61      5.02 o 
  -5   7   5       67.55       71.05     11.20 o 
  -4   7   5        5.86       -2.24      4.51 o 
  -3   7   5       20.07       28.64      6.73 o 
  -2   7   5      223.37      227.70     13.83 o 
  -1   7   5      514.72      499.33     21.66 o 
   0   7   5     1299.27     1269.05     28.89 o 
   1   7   5      106.97       84.95      4.02 o 
   2   7   5      163.76      127.44      5.03 o 
   3   7   5      852.49      861.03     20.32 o 
   4   7   5     1255.93     1348.18     30.26 o 
   5   7   5      598.32      651.32     23.47 o 
   6   7   5      134.97      126.99      8.81 o 
   7   7   5      169.40      186.60     11.59 o 
   8   7   5      833.72      824.34     31.73 o 
   9   7   5      152.77      148.21     11.90 o 
  10   7   5        3.67       -0.66      5.15 o 
  -4   8   5        0.88       -6.02      4.73 o 
  -3   8   5       32.15       31.00      7.29 o 
  -2   8   5        5.64        1.71      4.63 o 
  -1   8   5        3.88        4.05      4.39 o 
   0   8   5        0.50       -4.05      3.85 o 
   1   8   5       16.99       18.94      3.22 o 
   2   8   5        2.77        0.95      3.15 o 
   3   8   5      124.78      123.20      5.99 o 
   4   8   5       26.89       32.03      3.84 o 
   5   8   5      154.43      142.52      9.32 o 
   6   8   5        2.38        2.59      3.95 o 
   7   8   5       38.69       23.10      5.93 o 
   8   8   5       19.17       16.83      6.42 o 
   9   8   5       26.01       26.32      7.22 o 
  -3   9   5        1.51       -3.63      5.34 o 
  -2   9   5       68.55       86.15     10.12 o 
  -1   9   5      135.91      134.84     11.00 o 
   0   9   5      110.55      108.96      9.71 o 
   1   9   5       29.82       29.30      6.56 o 
   2   9   5      482.16      479.80     19.27 o 
   3   9   5      155.89      177.19     11.24 o 
   4   9   5      346.84      345.42     16.98 o 
   5   9   5       98.01      106.20      8.83 o 
   6   9   5       11.15        5.51      4.71 o 
   7   9   5       36.41       26.20      6.24 o 
   8   9   5        1.64       -0.44      5.00 o 
   9   9   5      205.91      204.11     14.61 o 
  -2  10   5       14.04        3.85      6.07 o 
  -1  10   5        0.55        0.24      5.12 o 
   0  10   5       36.14       31.51      7.46 o 
   1  10   5        4.42       -2.39      4.59 o 
   2  10   5       29.75       38.44      7.83 o 
   3  10   5      295.33      262.51     14.42 o 
   4  10   5       11.77        2.51      5.61 o 
   5  10   5      200.32      220.63     14.51 o 
   7  10   5        9.60       13.64      5.88 o 
   8  10   5        0.50       -7.12      5.20 o 
   9  10   5       61.98       61.18     10.32 o 
  -1  11   5      284.71      271.36     17.66 o 
   0  11   5      342.91      373.91     20.64 o 
   1  11   5      335.89      353.15     19.68 o 
   2  11   5      133.18      148.72     12.68 o 
   3  11   5      409.93      408.94     21.32 o 
   4  11   5      672.87      642.59     26.66 o 
   5  11   5      271.65      272.49     16.15 o 
   0  12   5        0.07        0.32      6.22 o 
   1  12   5       10.89       19.42      7.32 o 
   2  12   5        1.36        1.56      5.76 o 
   3  12   5        3.54       -2.71      5.37 o 
   5  12   5        4.09       -4.51      4.90 o 
   6  12   5       39.43       37.71      8.68 o 
   3  13   5      100.58      110.25     11.59 o 
   4  13   5      327.71      313.81     18.93 o 
  -4 -10   6       61.09       58.71      9.32 o 
  -3 -10   6      115.64      118.01     11.37 o 
  -2 -10   6      141.60      135.62     12.22 o 
  -1 -10   6      113.55      128.96     12.12 o 
   0 -10   6       21.31       15.07      6.66 o 
  -5  -9   6        1.05       -2.71      3.66 o 
  -4  -9   6       53.67       42.15      8.42 o 
  -3  -9   6       13.80        9.61      5.24 o 
  -2  -9   6       55.33       52.66      8.68 o 
  -1  -9   6       74.42       65.01      9.42 o 
   0  -9   6       56.31       47.25      8.93 o 
   1  -9   6        3.78       -5.89      3.93 o 
   2  -9   6        1.11       -1.76      4.93 o 
  -6  -8   6       31.84       22.17      7.17 o 
  -5  -8   6      242.96      250.10     15.83 o 
  -4  -8   6      643.33      672.65     20.43 o 
  -3  -8   6      756.57      771.47     22.12 o 
  -2  -8   6      205.94      203.96      9.58 o 
  -1  -8   6       83.14       76.40      9.10 o 
   0  -8   6      100.08       97.94      9.61 o 
   1  -8   6      162.66      172.70     12.90 o 
   2  -8   6      298.41      313.25     17.90 o 
   3  -8   6      469.75      455.04     22.93 o 
  -7  -7   6        3.63       -0.39      5.20 o 
  -6  -7   6       36.20       44.35      5.93 o 
  -5  -7   6        1.06        1.65      3.06 o 
  -4  -7   6      109.41      105.98      7.21 o 
  -3  -7   6       55.04       64.17      6.04 o 
  -2  -7   6        0.60       -0.97      2.73 o 
  -1  -7   6       70.43       68.26      5.56 o 
   0  -7   6       31.32       30.93      6.46 o 
   1  -7   6        4.31        3.02      4.51 o 
   2  -7   6       86.32       99.91      9.46 o 
   3  -7   6       15.29       21.93      6.95 o 
   4  -7   6       55.10       64.64     10.00 o 
   5  -7   6        0.02       -1.88      5.56 o 
  -7  -6   6      263.37      259.22     16.32 o 
  -6  -6   6      150.03      155.98     14.01 o 
  -5  -6   6       47.68       45.78      5.53 o 
  -4  -6   6      427.23      412.58     14.00 o 
  -3  -6   6     1454.61     1547.10     36.30 o 
  -2  -6   6      601.87      584.39     16.96 o 
  -1  -6   6      435.29      448.89     13.95 o 
   0  -6   6      465.20      459.08     13.92 o 
   1  -6   6      714.98      788.55     30.05 o 
   2  -6   6      324.42      295.24     15.68 o 
   3  -6   6      392.10      401.81     19.81 o 
   4  -6   6      102.79      113.40     10.51 o 
   5  -6   6      221.64      259.02     16.56 o 
  -7  -5   6       12.36       13.33      4.38 o 
  -6  -5   6        4.14        1.87      3.19 o 
  -5  -5   6       20.71       17.72      3.75 o 
  -4  -5   6       11.69       14.15      3.48 o 
  -3  -5   6       19.67       12.62      3.32 o 
  -2  -5   6       29.56       34.42      4.04 o 
  -1  -5   6        1.69       -1.43      1.99 o 
   0  -5   6       57.22       51.60      7.62 o 
   1  -5   6       62.89       63.47      4.64 o 
   2  -5   6       26.21       23.37      5.29 o 
   3  -5   6       18.08       24.78      5.95 o 
   4  -5   6       57.56       54.42      8.10 o 
   5  -5   6       26.81       29.30      7.12 o 
   6  -5   6       56.12       54.20      9.49 o 
  -8  -4   6       23.15       14.03      6.34 o 
  -7  -4   6      207.52      208.44     10.20 o 
  -6  -4   6       38.22       36.72      6.99 o 
  -5  -4   6       35.65       40.72      4.76 o 
  -4  -4   6       22.91       22.60      3.60 o 
  -3  -4   6      466.24      473.16     14.21 o 
  -2  -4   6     1489.83     1527.92     34.37 o 
  -1  -4   6      215.13      191.83      7.55 o 
   0  -4   6      265.42      335.73     14.29 o 
   1  -4   6      102.89       89.81      4.96 o 
   2  -4   6      842.26      852.15     20.62 o 
   3  -4   6      628.88      640.32     25.00 o 
   4  -4   6       10.00        3.51      4.10 o 
   5  -4   6       12.22        5.85      4.93 o 
   6  -4   6      243.81      242.24     15.66 o 
   7  -4   6      299.98      317.05     18.90 o 
  -8  -3   6        5.96        0.88      4.56 o 
  -7  -3   6        0.75       -0.08      3.27 o 
  -6  -3   6       24.76       28.25      4.56 o 
  -5  -3   6      181.31      164.54      7.82 o 
  -4  -3   6        1.94       -1.02      1.92 o 
  -3  -3   6       32.81       44.27      8.83 o 
  -2  -3   6       99.28      102.50      5.39 o 
  -1  -3   6       13.47        4.91      2.01 o 
   0  -3   6        0.08        2.17      1.72 o 
   1  -3   6       19.56       17.66      5.44 o 
   2  -3   6        0.12       -2.33      1.55 o 
   3  -3   6       30.15       36.01      3.53 o 
   4  -3   6      296.96      275.66     14.17 o 
   5  -3   6        2.07        0.41      3.49 o 
   6  -3   6        2.34       -5.51      3.81 o 
   7  -3   6        1.09       -1.71      5.34 o 
   8  -3   6        5.29        3.34      6.00 o 
  -8  -2   6       67.57       61.30      9.12 o 
  -7  -2   6      197.65      204.01     10.02 o 
  -6  -2   6       77.33       89.43      6.37 o 
  -5  -2   6        6.17        6.87      3.00 o 
  -4  -2   6       14.22        7.64      2.55 o 
  -3  -2   6      213.25      205.85      7.69 o 
  -2  -2   6     1267.93     1232.93     27.88 o 
  -1  -2   6     2931.27     3098.01     63.19 o 
   0  -2   6     4449.48     4415.08     88.14 o 
   1  -2   6      554.63      632.05     15.50 o 
   2  -2   6      716.40      732.04     17.49 o 
   3  -2   6     1457.43     1449.41     32.59 o 
   4  -2   6      547.35      496.73     13.27 o 
   5  -2   6        1.71       -4.22      2.85 o 
   6  -2   6        1.19       -0.76      3.71 o 
   7  -2   6       72.82       80.45     10.03 o 
   8  -2   6      229.06      223.73     15.49 o 
  -8  -1   6       80.76       67.86      9.51 o 
  -7  -1   6      104.46      107.75      7.53 o 
  -6  -1   6       33.92       19.21      4.14 o 
  -5  -1   6       65.41       61.94      5.25 o 
  -4  -1   6        7.26        9.15      2.66 o 
  -3  -1   6       97.57       78.35      5.94 o 
  -2  -1   6       82.99       75.62      3.02 o 
  -1  -1   6        8.95        6.16      2.57 o 
   0  -1   6       63.54       53.79      3.36 o 
   1  -1   6     1530.88     1611.87     33.99 o 
   2  -1   6        5.66        5.02      3.57 o 
   3  -1   6       71.02       52.62      3.63 o 
   4  -1   6        1.18        1.31      1.76 o 
   5  -1   6        2.23        0.41      1.93 o 
   6  -1   6        6.68        5.24      4.32 o 
   7  -1   6       48.11       58.00      8.56 o 
   8  -1   6       71.76       81.57     10.61 o 
  -7   0   6      107.12      111.81      9.11 o 
  -6   0   6      198.84      184.08      8.78 o 
  -5   0   6      348.57      343.21      9.33 o 
  -4   0   6      425.16      417.03     10.00 o 
  -3   0   6      836.86      831.09     16.14 o 
  -2   0   6      303.57      253.15      7.02 o 
  -1   0   6     1515.02     1490.25     25.79 o 
   0   0   6      293.63      250.95      7.26 o 
   1   0   6     1592.23     1517.40     31.84 o 
   2   0   6     4796.48     5002.53     98.57 o 
   3   0   6     2009.48     2197.29     45.17 o 
   4   0   6     2589.26     2574.78     52.95 o 
   5   0   6      330.49      308.88     12.01 o 
   6   0   6      485.92      466.49     13.60 o 
   7   0   6      334.06      322.93     16.93 o 
   8   0   6      265.35      276.76     16.68 o 
   9   0   6       98.30       90.86     10.66 o 
  -6   1   6      197.56      190.92      7.24 o 
  -5   1   6      126.37      117.84      8.52 o 
  -4   1   6        0.61        1.87      2.27 o 
  -3   1   6      334.11      359.52      8.56 o 
  -2   1   6      118.29      117.99      3.95 o 
  -1   1   6       12.60       11.03      1.64 o 
   0   1   6      243.78      278.20     16.94 o 
   1   1   6      433.68      418.86     10.31 o 
   2   1   6      103.81       89.45      3.82 o 
   3   1   6        2.67        1.16      1.43 o 
   4   1   6      130.06      142.93      6.72 o 
   5   1   6        3.12        5.00      2.28 o 
   6   1   6      137.05      150.32      6.95 o 
   7   1   6       72.37       71.64      5.61 o 
   8   1   6       83.69       75.35      9.85 o 
   9   1   6        7.84        4.54      6.15 o 
  -7   2   6       70.43       60.76      9.00 o 
  -6   2   6      201.88      204.24     13.34 o 
  -5   2   6      105.36      121.90      5.33 o 
  -4   2   6       94.91       99.81      5.83 o 
  -3   2   6      220.25      242.60      8.31 o 
  -2   2   6      219.92      152.98      6.03 o 
  -1   2   6      585.10      552.28     16.15 o 
   0   2   6      329.35      248.59     17.09 o 
   1   2   6        9.67        7.05      2.56 o 
   2   2   6     1654.16     1589.62     45.39 o 
   3   2   6     2874.72     2921.47     58.80 o 
   4   2   6     2515.31     2869.26     58.60 o 
   5   2   6      779.30      827.87     37.11 o 
   6   2   6      210.66      222.71      8.66 o 
   7   2   6        9.50        7.33      3.48 o 
   8   2   6       22.33       24.22      5.45 o 
   9   2   6       18.47       19.47      6.85 o 
  -7   3   6        5.81        1.24      5.71 o 
  -6   3   6        0.30       -5.96      3.98 o 
  -5   3   6        5.69        7.32      4.61 o 
  -4   3   6      139.92      141.89      5.40 o 
  -3   3   6       20.05       20.83      2.46 o 
  -2   3   6       20.88       21.47      2.43 o 
  -1   3   6      309.13      317.79      7.08 o 
   0   3   6      114.92      112.18      6.83 o 
   1   3   6        0.17       -1.56      1.71 o 
   2   3   6       26.69       19.87      1.63 o 
   3   3   6        1.31       -0.50      1.24 o 
   4   3   6        1.08        0.48      1.54 o 
   5   3   6        6.51        4.02      2.33 o 
   6   3   6       10.64       12.53      3.30 o 
   7   3   6       89.16       77.51      6.06 o 
   8   3   6      127.36      135.30     11.31 o 
   9   3   6       57.15       44.93      8.00 o 
  10   3   6       24.26       12.88      6.81 o 
  -6   4   6      174.11      163.45     13.54 o 
  -5   4   6      364.44      386.50     19.86 o 
  -4   4   6      937.25      960.69     35.56 o 
  -3   4   6      966.32      990.99     24.02 o 
  -2   4   6      485.51      427.42     12.28 o 
  -1   4   6     1560.43     1486.59     32.75 o 
   0   4   6      822.75      806.85     26.51 o 
   1   4   6      743.26      726.96     24.25 o 
   2   4   6      445.60      407.64     15.71 o 
   3   4   6     1167.19     1141.93     25.00 o 
   4   4   6      546.20      555.21     14.13 o 
   5   4   6     1440.67     1563.68     34.50 o 
   6   4   6      645.70      659.89     20.40 o 
   7   4   6      617.67      657.10     18.60 o 
   8   4   6      485.48      494.88     16.04 o 
   9   4   6      129.95      124.74      8.35 o 
  10   4   6       62.17       79.83      8.17 o 
  -6   5   6        0.75       -0.61      6.00 o 
  -5   5   6       82.32       78.40      9.46 o 
  -4   5   6        2.73        4.34      4.85 o 
  -3   5   6        5.86        2.71      4.29 o 
  -2   5   6        9.60        8.01      2.91 o 
  -1   5   6      265.25      275.92     10.93 o 
   0   5   6      703.67      705.98     25.56 o 
   1   5   6       25.09       24.86      4.07 o 
   2   5   6      167.57      186.60      5.48 o 
   3   5   6      546.77      601.05     14.49 o 
   4   5   6       26.94       15.99      3.20 o 
   5   5   6       42.32       38.11      6.65 o 
   6   5   6      252.58      246.34      9.43 o 
   7   5   6      174.00      182.69      8.73 o 
   8   5   6       58.67       63.19      6.56 o 
   9   5   6       67.13       66.01      7.28 o 
  10   5   6       82.30       82.71      8.24 o 
  -5   6   6      193.73      178.62     14.10 o 
  -4   6   6       68.50       68.10      9.20 o 
  -3   6   6      122.50      132.45     10.64 o 
  -2   6   6      941.47      857.83     32.22 o 
  -1   6   6     1194.79     1122.25     26.27 o 
   0   6   6     2176.05     2168.14     46.67 o 
   1   6   6      178.01      161.23      8.73 o 
   2   6   6      782.67      792.09     27.08 o 
   3   6   6     1516.96     1609.22     53.64 o 
   4   6   6      742.28      726.59     17.87 o 
   5   6   6      341.21      339.15     10.76 o 
   6   6   6      803.32      803.54     20.93 o 
   7   6   6      533.43      531.25     16.26 o 
   8   6   6      297.95      306.22     16.39 o 
   9   6   6      226.74      213.48     14.37 o 
  10   6   6       42.43       40.34      8.46 o 
  -5   7   6        0.06       -3.20      5.46 o 
  -4   7   6        1.08       -2.29      5.27 o 
  -3   7   6        1.85       -2.15      4.56 o 
  -2   7   6      163.71      157.50     11.44 o 
  -1   7   6        7.43        7.39      4.61 o 
   0   7   6      173.65      185.99      7.58 o 
   1   7   6        0.37       -0.20      2.54 o 
   2   7   6      140.60      127.45      8.24 o 
   3   7   6       13.87       14.37      4.22 o 
   4   7   6      115.44      125.50      9.39 o 
   5   7   6      105.35      104.28     12.82 o 
   6   7   6        3.34        0.95      4.95 o 
   7   7   6       86.29       83.06      8.07 o 
   8   7   6      163.42      154.04     11.39 o 
   9   7   6       82.15       89.50     10.61 o 
  10   7   6        0.36       -4.66      5.76 o 
  -4   8   6       61.02       88.52     11.78 o 
  -3   8   6       42.86       49.37      8.66 o 
  -2   8   6        4.38        1.02      4.39 o 
  -1   8   6      185.99      180.19     12.34 o 
   0   8   6     1064.14     1015.89     37.52 o 
   1   8   6      414.92      438.19     16.99 o 
   2   8   6       62.38       58.25      6.29 o 
   3   8   6        7.43        2.98      3.24 o 
   4   8   6        1.71       -2.76      3.17 o 
   5   8   6       79.80       70.66      8.71 o 
   6   8   6        1.39       -2.13      2.68 o 
   7   8   6       36.65       29.88      6.10 o 
   8   8   6      188.41      172.60     12.05 o 
   9   8   6      114.92       93.15     10.00 o 
  -3   9   6        5.97        1.83      5.66 o 
  -2   9   6        5.53        2.95      5.17 o 
  -1   9   6       11.26        6.10      4.90 o 
   0   9   6        8.26        5.00      4.90 o 
   1   9   6       15.53       13.44      5.66 o 
   2   9   6       67.63       67.18      7.02 o 
   3   9   6      257.42      241.02     13.25 o 
   4   9   6      253.82      260.36     14.66 o 
   5   9   6      288.18      277.73     15.71 o 
   6   9   6        7.40        4.10      5.42 o 
   8   9   6       10.68        9.34      5.90 o 
   9   9   6       41.46       43.71      8.76 o 
  -2  10   6       28.27       26.95      7.85 o 
  -1  10   6      108.32      144.77     12.32 o 
   0  10   6       41.48       29.78      7.46 o 
   1  10   6      130.14      123.89     11.12 o 
   2  10   6      169.16      160.94     12.81 o 
   3  10   6      298.61      300.88     15.49 o 
   4  10   6      566.45      627.69     25.95 o 
   5  10   6      190.21      192.19     13.81 o 
   6  10   6      507.50      539.17     25.34 o 
   7  10   6       95.67      111.38     11.78 o 
  -1  11   6        1.04       -4.12      5.63 o 
   0  11   6        9.69        3.71      6.24 o 
   1  11   6       43.23       41.34      8.85 o 
   2  11   6        0.89       -7.35      4.90 o 
   4  11   6       36.85       46.17      8.37 o 
   5  11   6       25.58       29.34      7.29 o 
   6  11   6       52.31       51.61      9.39 o 
   7  11   6        3.85       -6.56      5.88 o 
   1  12   6      104.20      112.84     12.05 o 
   2  12   6       74.00       63.18     10.61 o 
   3  12   6      202.65      206.19     15.46 o 
   5  12   6      255.00      251.07     16.17 o 
   6  12   6      105.89      110.67     12.05 o 
   7  12   6       44.04       34.78      9.37 o 
  -4  -9   7       26.64       18.83      4.77 o 
  -3  -9   7        0.95       -1.36      3.32 o 
  -2  -9   7       37.02       42.74      8.37 o 
  -1  -9   7       56.78       70.35     10.00 o 
   0  -9   7       16.18       14.61      6.73 o 
   1  -9   7       60.58       78.01     11.03 o 
  -5  -8   7        0.33       -0.74      3.00 o 
  -4  -8   7        5.57        2.88      3.64 o 
  -3  -8   7        2.30        1.22      3.30 o 
  -2  -8   7        0.45       -1.85      2.95 o 
  -1  -8   7       43.92       51.83      8.20 o 
   0  -8   7       87.99       88.45      9.49 o 
   1  -8   7        8.27        6.98      5.39 o 
   2  -8   7        0.23       -5.76      4.39 o 
   3  -8   7        9.10       14.20      6.88 o 
  -6  -7   7      158.71      150.42      9.18 o 
  -5  -7   7      412.58      400.80     14.80 o 
  -4  -7   7      381.19      378.27     14.00 o 
  -3  -7   7      833.06      913.21     28.00 o 
  -2  -7   7      763.19      842.17     23.25 o 
  -1  -7   7      565.41      589.69     17.81 o 
   0  -7   7      289.67      315.81     17.15 o 
   1  -7   7      122.96      135.62     11.12 o 
   2  -7   7      112.73      109.40     10.39 o 
   3  -7   7      418.95      408.01     20.88 o 
   4  -7   7      197.35      180.41     14.22 o 
  -6  -6   7        2.56       -1.26      3.38 o 
  -5  -6   7        0.12        1.05      2.83 o 
  -4  -6   7        1.57       -1.59      4.24 o 
  -3  -6   7      133.09      126.71      7.60 o 
  -2  -6   7       63.09       65.26      7.78 o 
  -1  -6   7        0.93        0.38      2.52 o 
   0  -6   7       88.05       89.52     10.34 o 
   1  -6   7        1.85        2.15      4.34 o 
   2  -6   7       24.32       35.95      6.73 o 
   3  -6   7        7.47       10.03      5.54 o 
   4  -6   7       75.08       82.20     10.64 o 
   5  -6   7       21.81       20.47      6.88 o 
  -7  -5   7      186.17      199.90     15.18 o 
  -6  -5   7       73.88       78.04      6.87 o 
  -5  -5   7       27.81       27.33      4.71 o 
  -4  -5   7      365.53      386.33     13.33 o 
  -3  -5   7      828.32      822.64     22.08 o 
  -2  -5   7     1217.47     1333.35     31.71 o 
  -1  -5   7      364.43      363.66     12.18 o 
   0  -5   7      425.54      433.88     16.54 o 
   1  -5   7      599.34      615.01     17.02 o 
   2  -5   7      333.48      364.54     17.51 o 
   3  -5   7      399.64      392.06     19.12 o 
   4  -5   7      783.00      838.02     32.88 o 
   5  -5   7      266.00      274.07     16.66 o 
   6  -5   7      107.63       93.06     10.51 o 
  -7  -4   7       13.74        8.58      3.95 o 
  -6  -4   7        6.53        0.73      3.03 o 
  -5  -4   7       25.87       33.23      4.85 o 
  -4  -4   7       70.05       73.23      9.43 o 
  -3  -4   7        4.50        3.30      2.48 o 
  -2  -4   7        7.12        6.90      2.92 o 
  -1  -4   7       33.79       32.75      3.98 o 
   0  -4   7      108.55      102.35      5.73 o 
   1  -4   7        8.83        1.54      2.30 o 
   2  -4   7      177.40      177.01      7.37 o 
   3  -4   7       17.71       14.37      4.71 o 
   4  -4   7        0.14        0.76      3.81 o 
   5  -4   7        8.27        4.49      4.93 o 
   6  -4   7        1.74       -5.61      4.81 o 
   7  -4   7        4.24        1.93      6.32 o 
  -7  -3   7       13.50       11.20      4.17 o 
  -6  -3   7      194.72      217.42     18.95 o 
  -5  -3   7      109.57      116.45      6.89 o 
  -4  -3   7        2.09       -0.47      2.14 o 
  -3  -3   7      179.62      173.24      7.56 o 
  -2  -3   7     2477.57     2691.76     56.88 o 
  -1  -3   7      919.47      946.09     22.88 o 
   0  -3   7      191.56      186.60      7.34 o 
   1  -3   7       16.18        5.13      2.15 o 
   2  -3   7      550.87      552.33     14.86 o 
   3  -3   7      692.84      694.23     17.69 o 
   4  -3   7      235.86      249.07     13.76 o 
   5  -3   7        3.31       10.54      5.00 o 
   6  -3   7      212.21      217.41     14.46 o 
   7  -3   7      143.19      152.40     12.81 o 
  -7  -2   7       29.54       13.09      4.33 o 
  -6  -2   7       48.88       37.67      7.93 o 
  -5  -2   7       19.78       31.54      4.37 o 
  -4  -2   7      153.35      150.14      7.23 o 
  -3  -2   7      112.92       95.51      5.36 o 
  -2  -2   7        0.02       -1.14      1.85 o 
  -1  -2   7        2.28       -0.60      2.09 o 
   0  -2   7       26.10       35.65      3.48 o 
   1  -2   7       21.16       31.54      4.50 o 
   2  -2   7       74.96       65.15      4.35 o 
   3  -2   7        5.69        3.01      2.20 o 
   4  -2   7       72.31       66.09      4.51 o 
   5  -2   7      210.38      200.97     12.29 o 
   6  -2   7        2.35       -4.59      3.71 o 
   7  -2   7       13.16       14.37      6.68 o 
   8  -2   7       31.23       33.37      8.71 o 
  -7  -1   7      297.67      264.10     11.54 o 
  -6  -1   7      397.60      386.79     20.27 o 
  -5  -1   7      276.62      275.03     10.54 o 
  -4  -1   7      416.77      454.12     13.67 o 
  -3  -1   7      588.04      575.34     16.16 o 
  -2  -1   7      672.93      715.92     17.66 o 
  -1  -1   7     1499.47     1458.06     31.84 o 
   0  -1   7     1757.81     1853.39     39.21 o 
   1  -1   7      341.36      288.54     11.81 o 
   2  -1   7     1059.36     1050.99     24.73 o 
   3  -1   7      490.57      474.85     19.12 o 
   4  -1   7     1283.28     1267.63     28.45 o 
   5  -1   7       30.29       29.26      3.61 o 
   6  -1   7        1.71       -2.54      3.76 o 
   7  -1   7      211.37      209.43     14.00 o 
   8  -1   7      295.81      318.95     18.61 o 
  -7   0   7       92.28       87.86     11.20 o 
  -6   0   7       26.90       24.40      7.50 o 
  -5   0   7       42.60       42.95      9.04 o 
  -4   0   7       52.94       48.41      4.51 o 
  -3   0   7        4.08        3.77      1.64 o 
  -2   0   7        0.99       -1.68      1.12 o 
  -1   0   7      264.09      251.95      6.27 o 
   0   0   7        6.93        6.20      1.84 o 
   1   0   7      125.39      109.71      4.94 o 
   2   0   7       89.15       60.26      6.35 o 
   3   0   7      164.59      188.13      6.66 o 
   4   0   7       30.14       22.82      2.90 o 
   5   0   7      129.14      120.40      5.86 o 
   6   0   7        1.84        2.81      5.88 o 
   7   0   7      115.91      110.50      9.93 o 
   8   0   7      122.17      137.40     12.15 o 
   9   0   7       72.61       75.01     11.12 o 
  -6   1   7      175.53      204.58     14.00 o 
  -5   1   7       61.67       66.81      8.44 o 
  -4   1   7       44.11       54.66      3.60 o 
  -3   1   7       80.14       61.10      3.36 o 
  -2   1   7      612.52      608.50     12.34 o 
  -1   1   7     1336.40     1248.11     22.24 o 
   0   1   7     1402.48     1440.67     30.41 o 
   1   1   7     1607.13     1399.54     29.72 o 
   2   1   7      481.05      510.75     17.88 o 
   3   1   7     1526.11     1550.44     41.78 o 
   4   1   7      963.39      923.96     21.44 o 
   5   1   7      109.65       99.35      5.18 o 
   6   1   7       21.73       24.84      3.77 o 
   7   1   7       47.02       50.36      7.74 o 
   8   1   7      175.27      171.82     13.07 o 
   9   1   7      218.12      217.14     15.49 o 
  -6   2   7       50.37       34.10      7.42 o 
  -5   2   7        6.01        4.58      2.88 o 
  -4   2   7       18.03       14.61      2.98 o 
  -3   2   7        0.16       -0.69      1.92 o 
  -2   2   7        4.23        1.13      1.25 o 
  -1   2   7        5.50        5.02      1.30 o 
   0   2   7        0.67        1.00      0.98 o 
   1   2   7       10.01       12.26      1.61 o 
   2   2   7     1781.21     2011.77     86.50 o 
   3   2   7      125.40      151.51      8.11 o 
   4   2   7       48.12       45.14      3.44 o 
   5   2   7      283.36      290.62      9.59 o 
   6   2   7        2.07        1.21      2.50 o 
   7   2   7       42.00       30.72      4.45 o 
   8   2   7       44.54       39.53      5.34 o 
   9   2   7        8.36       18.00      7.05 o 
  -6   3   7      170.48      188.33     13.90 o 
  -5   3   7       25.86       14.83      5.73 o 
  -4   3   7        9.78       12.98      3.10 o 
  -3   3   7      159.44      141.23      6.73 o 
  -2   3   7      159.26      157.80     15.94 o 
  -1   3   7      246.56      180.18      6.85 o 
   0   3   7       14.55       26.05      4.17 o 
   1   3   7        9.97        1.66      2.27 o 
   2   3   7      486.06      357.44     27.31 o 
   3   3   7     2005.48     1990.47     95.00 o 
   4   3   7      801.88      814.61     19.27 o 
   5   3   7      918.91      963.54     22.88 o 
   6   3   7      162.69      155.16      7.08 o 
   7   3   7      115.73      112.22      6.76 o 
   8   3   7       54.99       70.71      6.81 o 
   9   3   7       31.87       34.34      5.56 o 
  -6   4   7       25.91       23.05      7.51 o 
  -5   4   7       73.74       75.40     10.05 o 
  -4   4   7       57.28       56.96      8.17 o 
  -3   4   7        9.47       10.14      3.11 o 
  -2   4   7       42.10       41.49      4.06 o 
  -1   4   7       22.54       21.18      4.39 o 
   0   4   7      123.93      137.69      8.51 o 
   1   4   7      513.98      582.20     20.93 o 
   2   4   7      337.37      323.27     13.81 o 
   3   4   7       43.30       43.87      4.81 o 
   4   4   7        7.74        8.07      2.25 o 
   5   4   7        6.01        7.47      2.76 o 
   6   4   7       10.96        4.00      3.38 o 
   7   4   7        3.91        1.24      3.27 o 
   8   4   7       72.67       72.54      6.31 o 
   9   4   7        0.12       -3.67      3.73 o 
  -5   5   7      302.60      285.46     17.46 o 
  -4   5   7      322.13      320.88     17.46 o 
  -3   5   7       89.22       67.42      7.85 o 
  -2   5   7      654.01      663.39     17.68 o 
  -1   5   7      519.64      472.91     18.31 o 
   0   5   7     1971.38     2035.85     60.93 o 
   1   5   7      340.51      373.79     15.37 o 
   2   5   7       25.27       21.49      4.34 o 
   3   5   7     1456.16     1542.57     48.08 o 
   4   5   7     3119.75     3154.20     64.30 o 
   5   5   7     2616.84     2765.55     57.74 o 
   6   5   7      556.65      567.74     17.09 o 
   7   5   7      546.02      585.21     17.18 o 
   8   5   7      471.63      471.70     15.64 o 
   9   5   7      459.84      479.74     16.58 o 
  10   5   7       55.78       57.01     17.96 o 
  -5   6   7        0.34        1.02      6.22 o 
  -4   6   7       48.39       46.20      8.56 o 
  -3   6   7      189.43      179.41     12.83 o 
  -2   6   7       88.50       80.10      8.12 o 
  -1   6   7       25.67       20.07      3.35 o 
   0   6   7       71.46       81.10      5.25 o 
   1   6   7       10.23        7.93      3.34 o 
   2   6   7       26.42       24.32      4.76 o 
   3   6   7      437.56      489.77     19.64 o 
   4   6   7      587.95      640.44     24.42 o 
   5   6   7       75.21       72.94      4.84 o 
   6   6   7       77.79       73.59      5.48 o 
   7   6   7       28.50       28.63      6.63 o 
   8   6   7        0.48       -4.69      3.12 o 
   9   6   7       27.49       33.33      8.57 o 
  -4   7   7      182.55      194.72     14.32 o 
  -3   7   7      351.64      355.40     19.20 o 
  -2   7   7      205.29      204.02     13.42 o 
  -1   7   7      237.28      223.75     13.64 o 
   0   7   7      578.31      569.45     22.26 o 
   1   7   7      544.53      556.19     20.98 o 
   2   7   7      425.00      428.13     17.64 o 
   3   7   7      479.47      523.31     20.93 o 
   4   7   7      247.88      252.31     13.42 o 
   5   7   7      634.69      635.42     25.51 o 
   6   7   7      935.96      915.93     34.47 o 
   7   7   7      261.50      251.56     10.32 o 
   8   7   7       86.91       82.35      6.92 o 
   9   7   7       30.51       36.44      5.94 o 
  -3   8   7        3.70       -0.83      5.07 o 
  -2   8   7       37.31       51.81      8.73 o 
  -1   8   7       30.76       30.17      6.83 o 
   0   8   7        1.46       -0.80      3.78 o 
   1   8   7       67.58       68.86      5.45 o 
   2   8   7        5.42        6.39      3.56 o 
   3   8   7        9.06       12.66      4.51 o 
   4   8   7       20.67       19.07      4.93 o 
   5   8   7        1.95        1.63      4.10 o 
   6   8   7        8.81        2.12      5.44 o 
   7   8   7       28.76       28.42      7.49 o 
   8   8   7      177.03      144.09     13.27 o 
   9   8   7       66.45       55.22      9.77 o 
  -3   9   7       51.44       48.52      9.51 o 
  -2   9   7       33.19       31.47      7.88 o 
  -1   9   7      126.48      127.69     11.32 o 
   0   9   7      387.14      389.06     20.15 o 
   1   9   7      779.75      813.80     33.25 o 
   2   9   7      254.80      266.39     13.66 o 
   3   9   7       29.87       30.05      6.05 o 
   4   9   7      314.34      305.93     15.88 o 
   5   9   7       19.57       24.66      6.90 o 
   6   9   7       74.52       78.49     10.10 o 
   7   9   7      171.13      175.33     14.00 o 
   8   9   7      147.08      164.09     14.29 o 
   9   9   7      174.52      177.67     15.83 o 
  -2  10   7       50.00       52.66      9.95 o 
  -1  10   7       59.96       51.37      9.15 o 
   0  10   7        4.12        1.85      6.12 o 
   1  10   7       24.37       26.12      7.34 o 
   2  10   7       18.06        9.37      6.10 o 
   3  10   7        0.04       -5.74      3.83 o 
   4  10   7      181.85      166.11     11.73 o 
   5  10   7       13.59       19.22      6.49 o 
   6  10   7        2.22       -4.34      5.05 o 
   7  10   7       17.41        4.07      6.81 o 
   8  10   7       10.74        8.49      7.27 o 
   0  11   7      134.64      146.82     13.25 o 
   1  11   7      462.29      469.77     24.42 o 
   2  11   7      299.29      307.00     19.64 o 
   4  11   7      109.24      104.40      9.66 o 
   5  11   7       89.39       97.45     10.64 o 
   6  11   7      113.65      102.84     11.29 o 
   7  11   7       82.86       86.23     12.17 o 
   8  11   7       86.09      101.01     13.12 o 
   1  12   7       12.78       12.98      8.34 o 
   2  12   7        4.57        5.81      6.59 o 
   3  12   7        1.26       -0.12      6.27 o 
   5  12   7       21.70       17.88      7.00 o 
   6  12   7       24.68       16.42      7.61 o 
  -2  -9   8       61.31       90.93     11.51 o 
  -1  -9   8        4.79        0.68      5.27 o 
  -4  -8   8       12.23       11.62      6.50 o 
  -3  -8   8        5.82        3.52      3.82 o 
  -2  -8   8       98.88      102.25      9.22 o 
  -1  -8   8       81.27       90.79     11.46 o 
   0  -8   8       90.38       95.93     10.17 o 
   1  -8   8      130.08      135.77     12.03 o 
   2  -8   8      185.74      191.33     14.59 o 
  -5  -7   8       83.54       74.41      7.54 o 
  -4  -7   8        9.31        7.82      4.66 o 
  -3  -7   8       15.94       10.27      4.09 o 
  -2  -7   8       18.22       24.59      4.91 o 
  -1  -7   8       34.49       40.22      5.40 o 
   0  -7   8        7.71        3.93      4.93 o 
   1  -7   8       10.24        3.85      5.22 o 
   2  -7   8       18.27        8.56      5.78 o 
   3  -7   8        4.94        6.81      5.44 o 
  -6  -6   8      301.61      311.89     13.39 o 
  -5  -6   8      315.56      315.71     13.02 o 
  -4  -6   8      288.07      269.35     11.40 o 
  -3  -6   8       48.70       47.59      5.76 o 
  -2  -6   8      530.98      566.55     17.56 o 
  -1  -6   8      498.87      545.28     16.94 o 
   0  -6   8       90.65       91.09      6.36 o 
   1  -6   8       12.67       11.46      5.76 o 
   2  -6   8      249.93      276.29     16.22 o 
   3  -6   8      452.69      457.58     22.08 o 
   4  -6   8      315.64      285.56     17.71 o 
   5  -6   8       51.28       71.18     11.12 o 
  -6  -5   8        7.48        4.73      3.91 o 
  -5  -5   8       47.48       46.28      5.65 o 
  -4  -5   8        1.64        3.07      2.90 o 
  -3  -5   8       50.24       45.66      5.20 o 
  -2  -5   8      297.19      310.13     11.61 o 
  -1  -5   8       42.53       40.38      4.73 o 
   0  -5   8       17.75       13.04      3.36 o 
   1  -5   8        0.82       -0.57      2.31 o 
   2  -5   8        0.40       -0.59      3.27 o 
   3  -5   8        9.74        5.93      5.20 o 
   4  -5   8        4.08        5.76      5.76 o 
   5  -5   8        5.32        5.20      5.88 o 
  -6  -4   8       62.37       57.18      9.62 o 
  -5  -4   8      112.68      108.40     10.92 o 
  -4  -4   8      215.63      208.41      9.38 o 
  -3  -4   8       44.74       45.18      5.07 o 
  -2  -4   8      306.97      319.83     19.64 o 
  -1  -4   8      360.19      377.42     12.51 o 
   0  -4   8      730.13      717.73     19.17 o 
   1  -4   8      238.57      271.00      9.98 o 
   2  -4   8       22.43       13.45      3.09 o 
   3  -4   8        3.51        5.90      4.29 o 
   4  -4   8      760.45      762.53     30.22 o 
   5  -4   8      421.04      434.89     21.54 o 
   6  -4   8       66.90       74.88     10.88 o 
  -7  -3   8       14.98        5.29      4.08 o 
  -6  -3   8       76.66       73.37      6.78 o 
  -5  -3   8        2.37       -0.38      2.96 o 
  -4  -3   8        0.88       -2.48      2.35 o 
  -3  -3   8        9.56        6.31      3.45 o 
  -2  -3   8        0.67       -2.64      2.28 o 
  -1  -3   8       41.49       38.76      4.19 o 
   0  -3   8       17.36       14.73      3.06 o 
   1  -3   8        0.64       -0.67      2.18 o 
   2  -3   8       15.99       10.17      2.82 o 
   3  -3   8        1.65       -2.98      1.99 o 
   4  -3   8       26.79       20.88      5.56 o 
   5  -3   8        4.59       -3.17      4.24 o 
   6  -3   8        0.06        3.15      4.71 o 
   7  -3   8        2.96        2.68      5.93 o 
  -7  -2   8        7.75        1.98      5.76 o 
  -6  -2   8      124.08      119.27      7.59 o 
  -5  -2   8      172.97      183.20      8.70 o 
  -4  -2   8      122.29      113.61      7.00 o 
  -3  -2   8      378.53      387.96     12.32 o 
  -2  -2   8     1538.86     1616.45     36.25 o 
  -1  -2   8     2258.12     2347.48     49.86 o 
   0  -2   8      893.08      903.38     35.86 o 
   1  -2   8      488.78      489.46     13.68 o 
   2  -2   8     1365.67     1405.87     31.50 o 
   3  -2   8      437.64      435.23     12.67 o 
   4  -2   8      219.45      216.38      8.34 o 
   5  -2   8      424.82      407.01     19.12 o 
   6  -2   8      234.39      254.41     15.27 o 
   7  -2   8      211.57      203.70     14.78 o 
  -7  -1   8        5.35        0.68      5.29 o 
  -6  -1   8        0.57       -2.34      4.61 o 
  -5  -1   8        3.06        4.65      3.26 o 
  -4  -1   8       22.21       31.04      4.18 o 
  -3  -1   8       26.58       17.40      3.15 o 
  -2  -1   8      104.25       89.28      4.97 o 
  -1  -1   8       53.85       70.05      4.56 o 
   0  -1   8       66.89       67.16      4.28 o 
   1  -1   8      120.33      118.61      5.42 o 
   2  -1   8      350.11      397.62     11.46 o 
   3  -1   8      156.69      143.61      7.55 o 
   4  -1   8       10.67        6.25      2.93 o 
   5  -1   8      441.88      410.62     12.50 o 
   6  -1   8      105.41      100.03      9.24 o 
   7  -1   8       49.63       55.86      8.78 o 
   8  -1   8       37.59       46.69      9.24 o 
  -6   0   8      109.93       99.79     10.54 o 
  -5   0   8      258.20      264.34     15.54 o 
  -4   0   8      176.05      175.41     11.73 o 
  -3   0   8      219.45      232.10      8.54 o 
  -2   0   8      307.44      281.19      9.03 o 
  -1   0   8     2308.91     2328.77     49.16 o 
   0   0   8      943.81      917.83     21.22 o 
   1   0   8     1356.60     1339.93     29.31 o 
   2   0   8      264.70      218.62      7.52 o 
   3   0   8      881.05      827.04     19.80 o 
   4   0   8     1536.50     1537.74     33.85 o 
   5   0   8     1411.09     1405.45     55.19 o 
   6   0   8      396.43      399.12     12.55 o 
   7   0   8      529.05      520.80     23.39 o 
   8   0   8      209.65      211.19     14.73 o 
  -6   1   8       14.20       13.64      6.27 o 
  -5   1   8       36.05       24.12      6.05 o 
  -4   1   8        0.17       -2.71      3.12 o 
  -3   1   8        8.62        8.06      2.67 o 
  -2   1   8        0.38       -1.04      1.81 o 
  -1   1   8      144.94      137.58      4.47 o 
   0   1   8        0.26        0.98      1.47 o 
   1   1   8        2.19       -1.34      1.39 o 
   2   1   8        5.95        2.40      1.82 o 
   3   1   8       96.34       97.85      4.81 o 
   4   1   8       42.69       40.83      4.68 o 
   5   1   8        0.40       -1.18      2.05 o 
   6   1   8        1.34        0.07      2.52 o 
   7   1   8       30.57       21.97      4.06 o 
   8   1   8        5.98        3.10      5.54 o 
   9   1   8       37.86       45.86      9.22 o 
  -5   2   8      113.03      122.40     10.20 o 
  -4   2   8       30.36       34.34      4.31 o 
  -3   2   8       95.26      119.45      6.18 o 
  -2   2   8       47.19       32.44      3.63 o 
  -1   2   8      373.84      389.98     11.50 o 
   0   2   8      655.63      558.10     20.73 o 
   1   2   8      559.14      609.10     22.25 o 
   2   2   8      531.11      524.76     40.03 o 
   3   2   8      869.22      809.94     32.50 o 
   4   2   8      185.10      173.06      6.61 o 
   5   2   8       59.37       43.55      4.15 o 
   6   2   8      254.22      237.50      9.15 o 
   7   2   8       38.34       25.31      4.44 o 
   8   2   8      147.41      173.89      8.82 o 
   9   2   8      129.37      125.30     11.81 o 
  -5   3   8        0.82       -3.22      4.71 o 
  -4   3   8        0.23        0.13      2.53 o 
  -3   3   8        0.24       -1.07      2.24 o 
  -2   3   8        6.35        7.33      2.63 o 
  -1   3   8       39.36       36.06      5.45 o 
   0   3   8       79.22       79.32      6.73 o 
   1   3   8      165.28      191.77     10.29 o 
   2   3   8       24.31       15.20      3.95 o 
   3   3   8       68.45       83.25      6.93 o 
   4   3   8        1.75       -2.41      1.61 o 
   5   3   8        0.12       -3.06      2.04 o 
   6   3   8      294.31      303.30     10.58 o 
   7   3   8        1.26       -2.78      2.67 o 
   8   3   8       33.42       35.87      5.55 o 
   9   3   8       11.83        6.17      4.14 o 
  -5   4   8      223.33      212.41     14.56 o 
  -4   4   8      135.94      116.20     10.22 o 
  -3   4   8       21.85       25.86      4.01 o 
  -2   4   8      542.68      538.75     15.37 o 
  -1   4   8      809.47      790.81     20.03 o 
   0   4   8      571.62      565.54     21.32 o 
   1   4   8      669.77      655.18     23.68 o 
   2   4   8      361.84      348.13     15.10 o 
   3   4   8     1091.72     1091.85     36.03 o 
   4   4   8     1387.88     1526.06     48.32 o 
   5   4   8     1386.32     1404.55     31.61 o 
   6   4   8      205.08      189.74      8.03 o 
   7   4   8        3.29        1.22      3.67 o 
   8   4   8        9.57        6.80      4.03 o 
   9   4   8      102.40      104.65      9.04 o 
  -5   5   8       62.72       81.30     11.24 o 
  -4   5   8        0.06       -2.00      4.73 o 
  -3   5   8      119.10      115.40     10.00 o 
  -2   5   8        0.09       -0.50      2.49 o 
  -1   5   8       22.95       11.18      4.27 o 
   0   5   8       61.00       70.81      6.90 o 
   1   5   8      166.87      166.45      9.78 o 
   2   5   8       45.31       36.81      5.44 o 
   3   5   8       97.95      103.20      7.98 o 
   4   5   8      122.81      106.74      8.88 o 
   5   5   8      140.65      137.72     10.24 o 
   6   5   8        0.69       -1.73      3.48 o 
   7   5   8       28.91       22.59      6.38 o 
   8   5   8        2.22       -3.38      3.29 o 
   9   5   8       52.49       50.94      6.58 o 
  -4   6   8       84.13       81.37     10.49 o 
  -3   6   8      103.98       99.69      9.88 o 
  -2   6   8       77.90       65.62      7.85 o 
  -1   6   8      107.36       97.64      6.07 o 
   0   6   8     1123.13     1155.86     55.33 o 
   1   6   8      731.87      715.21     25.88 o 
   2   6   8      647.64      700.99     25.66 o 
   3   6   8      560.18      575.12     22.25 o 
   4   6   8     1571.99     1574.57     50.54 o 
   5   6   8     1036.04      960.67     34.37 o 
   6   6   8      701.22      746.92     29.20 o 
   7   6   8       64.64       58.22      8.71 o 
   8   6   8      298.78      303.58     12.08 o 
   9   6   8      138.11      130.95      8.56 o 
  -4   7   8       18.69       15.59      7.17 o 
  -3   7   8       57.59       66.25      9.59 o 
  -2   7   8        0.75        1.29      4.07 o 
  -1   7   8        0.37       -0.39      3.88 o 
   0   7   8        2.40       -0.19      2.78 o 
   1   7   8      119.60      126.60      8.85 o 
   2   7   8        7.35        6.66      4.07 o 
   3   7   8       23.16       14.15      4.42 o 
   4   7   8       77.16       91.18      8.66 o 
   5   7   8        1.47        0.12      4.24 o 
   6   7   8      219.73      226.51     14.27 o 
   7   7   8       16.35        7.95      5.49 o 
   8   7   8        8.24        2.44      5.42 o 
   9   7   8        0.18       -0.63      6.63 o 
  -3   8   8       95.56       90.23     10.34 o 
  -2   8   8      161.40      170.75     13.07 o 
  -1   8   8      229.29      241.78     15.22 o 
   0   8   8       40.17       41.69      7.49 o 
   1   8   8        1.96       -0.19      2.83 o 
   2   8   8        9.99        9.71      4.32 o 
   3   8   8      129.05      112.25      8.83 o 
   4   8   8       94.88       97.67      8.83 o 
   5   8   8      309.79      324.98     17.03 o 
   6   8   8      337.17      320.81     17.83 o 
   7   8   8      232.13      211.24     15.05 o 
   8   8   8       46.43       51.00      9.71 o 
   9   8   8      111.03      147.43     14.54 o 
  -2   9   8       71.41       57.66      9.61 o 
  -1   9   8       58.14       51.20      8.81 o 
   0   9   8        5.68        4.22      5.51 o 
   1   9   8        0.88       -1.71      4.46 o 
   2   9   8      120.09      109.91      9.22 o 
   3   9   8       33.41       41.64      6.73 o 
   4   9   8      170.94      169.84     11.83 o 
   5   9   8      299.58      300.05     16.68 o 
   6   9   8        5.88        0.37      4.76 o 
   7   9   8       49.44       59.86     10.20 o 
   8   9   8        1.30        0.29      6.20 o 
   9   9   8       15.36       11.68      8.32 o 
  -1  10   8       96.20       92.40     11.85 o 
   0  10   8      161.37      161.72     13.37 o 
   1  10   8      648.33      621.03     28.81 o 
   2  10   8      330.65      331.47     19.76 o 
   3  10   8      157.62      147.40     10.93 o 
   4  10   8      191.49      216.82     13.98 o 
   5  10   8      165.33      162.62     12.32 o 
   6  10   8      422.09      460.50     22.83 o 
   7  10   8      295.66      300.05     18.98 o 
   8  10   8      245.70      232.87     17.17 o 
   0  11   8        1.88        1.05      6.29 o 
   1  11   8        1.81       -2.49      5.56 o 
   2  11   8        5.97        3.39      6.17 o 
   4  11   8       12.94       22.54      6.88 o 
   5  11   8        6.55       11.42      5.85 o 
   6  11   8       41.19       40.13      9.27 o 
   7  11   8       27.10       20.83      7.68 o 
   2  12   8      225.36      221.85     17.07 o 
   3  12   8      138.75      117.18     12.81 o 
   5  12   8      191.71      186.92     13.88 o 
   6  12   8       30.68       39.13      9.32 o 
  -2  -8   9        1.28        1.46      4.95 o 
  -1  -8   9       19.43       26.81      7.63 o 
   0  -8   9        0.60       -2.15      5.27 o 
  -4  -7   9      108.62      107.23     11.83 o 
  -3  -7   9       44.30       51.20     12.03 o 
  -2  -7   9       89.65       97.41      7.50 o 
  -1  -7   9      159.27      181.55     13.88 o 
   0  -7   9      207.66      220.92     15.05 o 
   1  -7   9      201.34      191.82     13.95 o 
   2  -7   9      233.35      237.80     15.98 o 
  -5  -6   9       54.48       52.47      9.24 o 
  -4  -6   9       31.96       32.18      5.40 o 
  -3  -6   9       26.53       22.43      5.03 o 
  -2  -6   9        1.58       -2.36      4.68 o 
  -1  -6   9        5.99        5.24      3.27 o 
   0  -6   9        0.19       -2.15      4.63 o 
   1  -6   9       63.97       64.83      9.27 o 
   2  -6   9      178.69      180.62     13.37 o 
   3  -6   9       51.72       38.78      8.20 o 
   4  -6   9        0.52        0.83      5.12 o 
  -5  -5   9      218.61      220.83     24.77 o 
  -4  -5   9      127.58      139.20      9.99 o 
  -3  -5   9        1.21        1.07      2.96 o 
  -2  -5   9      108.75      115.03      7.27 o 
  -1  -5   9      400.18      437.29     25.19 o 
   0  -5   9       62.12       67.87      6.21 o 
   1  -5   9        3.43        1.92      3.07 o 
   2  -5   9      107.16      114.18     10.20 o 
   3  -5   9      556.80      510.70     23.44 o 
   4  -5   9      479.43      507.02     24.20 o 
   5  -5   9      109.95      114.33     11.46 o 
  -6  -4   9       14.90        4.96      3.77 o 
  -5  -4   9        7.69        6.00      3.65 o 
  -4  -4   9        5.82        0.41      2.95 o 
  -3  -4   9        0.10       -2.22      3.22 o 
  -2  -4   9      128.08      151.80      7.92 o 
  -1  -4   9       96.14       97.51      6.36 o 
   0  -4   9       28.75       28.21      4.21 o 
   1  -4   9        0.02       -2.40      2.39 o 
   2  -4   9       11.75       11.66      3.35 o 
   3  -4   9        1.44       -3.37      3.37 o 
   4  -4   9        3.49       -3.24      4.76 o 
   5  -4   9        5.03        4.73      5.49 o 
   6  -4   9        0.22       -4.22      4.56 o 
  -6  -3   9       79.24       94.40     12.12 o 
  -5  -3   9      311.42      300.93     12.09 o 
  -4  -3   9      459.44      452.74     14.86 o 
  -3  -3   9      338.89      345.98     12.13 o 
  -2  -3   9        1.83        3.40      2.84 o 
  -1  -3   9      392.87      416.57     13.25 o 
   0  -3   9     1019.36     1092.55     26.60 o 
   1  -3   9      363.64      386.17     12.45 o 
   2  -3   9       12.69        1.02      2.67 o 
   3  -3   9        2.68        8.70      8.78 o 
   4  -3   9      287.99      284.02     15.88 o 
   5  -3   9      555.27      574.27     25.34 o 
   6  -3   9       42.32       56.05      9.42 o 
  -6  -2   9        8.34        7.49      6.07 o 
  -5  -2   9        8.05       12.90      5.71 o 
  -4  -2   9       57.27       63.09      7.04 o 
  -3  -2   9       36.98       42.97      5.05 o 
  -2  -2   9      118.45      122.44      6.58 o 
  -1  -2   9      169.06      168.79      7.49 o 
   0  -2   9        0.32       -1.20      1.95 o 
   1  -2   9       86.38       80.95      5.38 o 
   2  -2   9       31.11       31.76      4.15 o 
   3  -2   9        2.39       -3.06      2.32 o 
   4  -2   9       23.92       12.63      6.40 o 
   5  -2   9        0.19        0.83      4.63 o 
   6  -2   9       10.58        3.00      5.76 o 
   7  -2   9       19.31       24.81      7.81 o 
  -6  -1   9       60.47       60.01      9.63 o 
  -5  -1   9      258.41      242.75     15.83 o 
  -4  -1   9      262.62      239.14     14.85 o 
  -3  -1   9      644.74      600.76     25.27 o 
  -2  -1   9      390.68      370.68     21.25 o 
  -1  -1   9     1756.67     1804.34     39.50 o 
   0  -1   9      880.29      864.67     21.13 o 
   1  -1   9     1209.14     1184.08     38.65 o 
   2  -1   9      989.90      965.69     25.59 o 
   3  -1   9      271.10      295.94     10.04 o 
   4  -1   9      257.99      240.22      9.01 o 
   5  -1   9      927.68      920.82     23.13 o 
   6  -1   9      505.79      517.43     23.12 o 
   7  -1   9      150.48      150.04     12.10 o 
   8  -1   9       29.56       39.20      9.17 o 
  -6   0   9       26.48       19.27      6.90 o 
  -5   0   9       38.67       41.61      7.81 o 
  -4   0   9       14.15        6.63      4.54 o 
  -3   0   9      186.75      192.53     12.39 o 
  -2   0   9        9.93        6.61      4.54 o 
  -1   0   9      174.71      142.69      9.93 o 
   0   0   9        8.76        3.95      3.73 o 
   1   0   9      172.18      182.21      6.94 o 
   2   0   9      122.11      105.92      5.46 o 
   3   0   9      152.82      132.77     11.46 o 
   4   0   9       29.61       28.12      3.82 o 
   5   0   9        0.98       -0.71      2.64 o 
   6   0   9      197.79      189.17      8.37 o 
   7   0   9       26.68       33.73      7.22 o 
   8   0   9        7.61        4.44      5.83 o 
  -6   1   9       86.14      103.76     10.90 o 
  -5   1   9      127.91      136.67     11.51 o 
  -4   1   9       57.24       68.44      8.51 o 
  -3   1   9       59.61       64.74      8.24 o 
  -2   1   9      274.26      273.56     14.22 o 
  -1   1   9     1428.77     1431.86     32.42 o 
   0   1   9     2293.36     2233.94     67.23 o 
   1   1   9      699.48      749.97     26.69 o 
   2   1   9      267.98      266.92     13.05 o 
   3   1   9      385.51      347.96     13.25 o 
   4   1   9       21.41       14.39      2.96 o 
   5   1   9      166.18      187.52     25.38 o 
   6   1   9      463.54      473.16     21.37 o 
   7   1   9      281.98      297.78     16.27 o 
   8   1   9      165.80      149.84     12.61 o 
  -5   2   9        7.21        5.32      4.56 o 
  -4   2   9       28.84       45.44      7.29 o 
  -3   2   9       16.65       11.46      3.21 o 
  -2   2   9       43.01       25.76      6.83 o 
  -1   2   9       97.10       88.82      5.25 o 
   0   2   9       41.57       54.86      6.37 o 
   1   2   9      152.17      151.06      9.56 o 
   2   2   9       76.56       83.28      7.29 o 
   3   2   9      570.10      617.76     23.20 o 
   4   2   9      204.81      207.64      9.17 o 
   5   2   9       15.27       14.03      2.95 o 
   6   2   9      107.56      108.18      6.09 o 
   7   2   9       34.37       31.82      4.61 o 
   8   2   9       51.97       56.54      8.98 o 
   9   2   9       12.09       10.42      7.12 o 
  -4   3   9      376.59      402.64     19.49 o 
  -3   3   9       59.72       53.82      5.31 o 
  -2   3   9        8.89        5.58      2.70 o 
  -1   3   9       51.46       55.07      4.52 o 
   0   3   9      746.36      693.64     25.34 o 
   1   3   9      620.78      637.74     23.86 o 
   2   3   9      143.11       98.15      7.81 o 
   3   3   9       80.59       66.57      6.90 o 
   4   3   9      787.18      737.26     27.05 o 
   5   3   9      744.33      775.41     28.56 o 
   6   3   9      128.21      118.47      6.43 o 
   7   3   9        2.50       -3.93      2.64 o 
   8   3   9      219.14      198.12      9.53 o 
   9   3   9      186.48      168.45     13.37 o 
  -5   4   9        2.32       -7.94      5.29 o 
  -4   4   9       16.87       12.95      6.10 o 
  -3   4   9       21.73       20.61      4.09 o 
  -2   4   9       24.51       33.33      5.15 o 
  -1   4   9       76.16       88.81      6.63 o 
   0   4   9       16.84       18.00      5.07 o 
   1   4   9       21.51       24.25      5.61 o 
   2   4   9        9.19        2.56      3.68 o 
   3   4   9       33.49       38.25      5.95 o 
   4   4   9      184.02      178.55     11.00 o 
   5   4   9       96.63       87.18      8.37 o 
   6   4   9      120.17      105.72      9.42 o 
   7   4   9       91.64       96.71      6.47 o 
   8   4   9        7.59        7.55      3.99 o 
   9   4   9       30.82       29.57      5.89 o 
  -4   5   9       99.74       95.76     10.24 o 
  -3   5   9       82.47       70.54      9.32 o 
  -2   5   9      414.64      431.95     35.22 o 
  -1   5   9      157.07      137.10      7.02 o 
   0   5   9      746.68      738.87     27.15 o 
   1   5   9      424.44      436.23     18.49 o 
   2   5   9      914.42      955.37     32.93 o 
   3   5   9      547.33      560.78     22.25 o 
   4   5   9      466.94      431.26     18.78 o 
   5   5   9      514.52      449.23     19.90 o 
   6   5   9     1175.10     1198.05     41.95 o 
   7   5   9      108.12       96.54     10.15 o 
   8   5   9       15.00        6.68      6.39 o 
   9   5   9      102.37      112.91     12.05 o 
  -4   6   9        0.30       -5.02      5.51 o 
  -3   6   9        0.82       -1.39      4.83 o 
  -2   6   9        0.08        3.17      4.29 o 
  -1   6   9       18.53       11.58      8.49 o 
   0   6   9      162.40      172.48     17.42 o 
   1   6   9      238.24      282.24     14.17 o 
   2   6   9        1.15        0.68      3.54 o 
   3   6   9       15.59        9.22      4.29 o 
   4   6   9       14.09       14.07      4.83 o 
   5   6   9       52.31       39.93      7.05 o 
   6   6   9        1.12       -2.59      4.85 o 
   7   6   9        0.15       -6.92      4.61 o 
   8   6   9        8.09       -7.57      5.05 o 
   9   6   9       46.23       33.27      8.49 o 
  -3   7   9       89.94      101.79     11.07 o 
  -2   7   9        1.61       -1.22      4.63 o 
  -1   7   9       24.29       31.64      6.76 o 
   0   7   9       61.32       60.12      7.15 o 
   1   7   9      177.39      180.58     11.39 o 
   2   7   9      340.03      365.66     16.88 o 
   3   7   9      319.90      318.47     15.68 o 
   4   7   9      584.38      594.90     24.22 o 
   5   7   9      594.39      621.27     25.61 o 
   6   7   9       94.73       95.13      9.61 o 
   7   7   9        1.07       -2.98      4.73 o 
   8   7   9        1.69        1.37      5.85 o 
   9   7   9       10.00        0.83      6.17 o 
  -2   8   9       20.48       24.59      6.88 o 
  -1   8   9       12.26       13.90      6.15 o 
   0   8   9       43.21       30.54      7.15 o 
   1   8   9       20.72       19.26      4.25 o 
   2   8   9       55.10       56.47      7.39 o 
   3   8   9        0.31       -2.90      3.54 o 
   4   8   9      156.92      141.69     10.56 o 
   5   8   9       26.17       26.66      6.24 o 
   6   8   9       32.04       27.42      6.95 o 
   7   8   9       48.03       44.22      8.49 o 
   8   8   9       24.60       13.34      7.42 o 
   9   8   9        6.60       -3.73      7.10 o 
  -2   9   9       39.75       42.37      8.98 o 
  -1   9   9      233.05      220.53     15.59 o 
   0   9   9      136.17      133.30     12.10 o 
   1   9   9      122.17      113.42     11.37 o 
   2   9   9       50.70       64.74      8.32 o 
   3   9   9       69.62       63.01      7.46 o 
   4   9   9      356.55      358.42     18.10 o 
   5   9   9      336.14      334.17     18.00 o 
   6   9   9      580.13      563.24     25.47 o 
   7   9   9      312.92      305.20     18.34 o 
   8   9   9       68.08       66.35     10.83 o 
  -1  10   9        7.91       12.10      7.32 o 
   0  10   9        1.45        3.07      6.10 o 
   1  10   9        0.03       -0.44      5.44 o 
   2  10   9        0.02       -8.27      5.51 o 
   3  10   9        1.58       -0.07      4.49 o 
   4  10   9        2.90        3.27      4.54 o 
   5  10   9        7.48        3.66      5.20 o 
   6  10   9       32.30       27.05      7.42 o 
   7  10   9       33.74       35.88      8.42 o 
   8  10   9        1.34       -2.93      5.98 o 
   1  11   9      278.94      313.71     20.25 o 
   2  11   9      205.16      216.04     16.88 o 
   4  11   9       21.26       21.25      6.68 o 
   5  11   9      289.32      290.34     17.34 o 
   6  11   9      185.80      210.36     15.32 o 
   7  11   9      184.96      187.02     15.00 o 
   5  12   9       28.65       23.47      7.46 o 
  -2  -7  10        7.02        7.98      4.19 o 
  -1  -7  10        0.27       -5.32      4.63 o 
   0  -7  10        0.38       -3.68      4.90 o 
   1  -7  10        0.23       -3.46      5.02 o 
  -3  -6  10      150.63      147.29     17.20 o 
  -2  -6  10       86.52       89.79      8.48 o 
  -1  -6  10      160.26      169.94      9.57 o 
   0  -6  10      330.55      354.25     19.29 o 
   1  -6  10      595.02      575.12     25.98 o 
   2  -6  10      282.75      303.88     18.05 o 
   3  -6  10      144.74      148.26     12.59 o 
  -4  -5  10       23.34       12.27      4.16 o 
  -3  -5  10        0.03       -2.57      3.02 o 
  -2  -5  10       76.49       74.15      6.55 o 
  -1  -5  10       30.19       32.12      5.43 o 
   0  -5  10       27.52       34.03     13.03 o 
   1  -5  10       13.45       10.68      5.51 o 
   2  -5  10       34.06       46.32      8.42 o 
   3  -5  10       13.26       12.37      5.71 o 
   4  -5  10        6.37        4.17      4.93 o 
  -5  -4  10      107.89       99.30     11.34 o 
  -4  -4  10        2.49        1.67      3.37 o 
  -3  -4  10        1.64        1.13      3.23 o 
  -2  -4  10        3.63        3.88      3.37 o 
  -1  -4  10      111.74      119.49     10.21 o 
   0  -4  10       77.37       73.84      5.79 o 
   1  -4  10       21.32       19.98      4.21 o 
   2  -4  10       63.82       81.47      8.78 o 
   3  -4  10      275.01      276.56     15.88 o 
   4  -4  10      194.48      209.02     14.39 o 
   5  -4  10      100.22       85.79      9.85 o 
  -5  -3  10       15.03       17.51      6.78 o 
  -4  -3  10       21.91       18.27      6.39 o 
  -3  -3  10       12.00       10.21      3.39 o 
  -2  -3  10        3.14        1.10      2.85 o 
  -1  -3  10       38.99       49.32      5.27 o 
   0  -3  10       19.70       24.94      9.37 o 
   1  -3  10        1.81       -3.52      2.34 o 
   2  -3  10        0.97       -2.82      2.62 o 
   3  -3  10        3.11       -1.37      4.29 o 
   4  -3  10        8.42        6.81      5.12 o 
   5  -3  10        4.44        1.12      4.95 o 
   6  -3  10        4.35       -6.54      4.78 o 
  -5  -2  10      152.62      155.70     13.32 o 
  -4  -2  10      491.35      469.82     23.15 o 
  -3  -2  10      594.38      619.64     26.81 o 
  -2  -2  10       22.08       16.83      5.59 o 
  -1  -2  10       39.10       39.54      6.85 o 
   0  -2  10      371.18      378.99     12.33 o 
   1  -2  10      252.61      247.02      9.43 o 
   2  -2  10       48.89       59.98      6.94 o 
   3  -2  10        7.62        4.84      3.02 o 
   4  -2  10      362.53      362.30     17.86 o 
   5  -2  10      496.07      489.43     22.44 o 
   6  -2  10      131.57      128.74     11.20 o 
   7  -2  10      119.11      100.42     11.00 o 
  -5  -1  10       10.27        1.49      5.00 o 
  -4  -1  10        2.41        2.76      4.90 o 
  -3  -1  10       37.22       42.22      7.34 o 
  -2  -1  10       11.36        4.78      4.27 o 
  -1  -1  10      135.33      141.13     10.44 o 
   0  -1  10       11.37        1.73      3.98 o 
   1  -1  10        0.02       -2.95      3.32 o 
   2  -1  10      160.10      161.93      7.23 o 
   3  -1  10       92.17       72.23      5.20 o 
   4  -1  10      165.28      146.94      7.53 o 
   5  -1  10       58.42       55.03      8.07 o 
   6  -1  10       23.96       29.27      6.78 o 
   7  -1  10       13.85       10.51      6.24 o 
  -5   0  10      132.42      133.40     12.24 o 
  -4   0  10      196.56      184.84     13.32 o 
  -3   0  10      318.67      319.17     17.12 o 
  -2   0  10      603.13      606.81     24.88 o 
  -1   0  10      418.39      393.94     18.10 o 
   0   0  10     1020.29     1071.92     36.83 o 
   1   0  10      645.08      566.32     22.34 o 
   2   0  10      278.26      268.41     13.64 o 
   3   0  10      316.90      321.48     10.61 o 
   4   0  10      582.33      613.48     16.86 o 
   5   0  10      942.96      964.16     28.72 o 
   6   0  10      783.80      721.69     28.69 o 
   7   0  10       72.60       79.91     10.07 o 
   8   0  10       29.03       23.61      8.00 o 
  -5   1  10       10.65        6.44      5.27 o 
  -4   1  10       21.41       18.83      6.05 o 
  -3   1  10        0.95        0.29      4.27 o 
  -2   1  10       30.59       40.32      7.20 o 
  -1   1  10       76.51       79.01      8.00 o 
   0   1  10       75.71       71.96      7.73 o 
   1   1  10       46.87       35.25      6.05 o 
   2   1  10        8.96        7.24      4.15 o 
   3   1  10       73.41       84.10      7.90 o 
   4   1  10      192.94      202.53     11.83 o 
   5   1  10      162.45      147.62      7.17 o 
   6   1  10        1.64        5.94      3.28 o 
   7   1  10       10.64        3.12      5.29 o 
   8   1  10        8.89        5.34      5.95 o 
  -5   2  10       41.97       50.37      9.22 o 
  -4   2  10      156.18      143.16     11.59 o 
  -3   2  10       28.40       25.73      6.17 o 
  -2   2  10       34.78       27.81      6.22 o 
  -1   2  10      114.60      114.96      8.05 o 
   0   2  10     1374.38     1384.07     45.03 o 
   1   2  10     1108.09     1135.83     38.15 o 
   2   2  10      865.06      952.57     33.25 o 
   3   2  10       99.63       85.32      7.93 o 
   4   2  10        2.80        3.56      3.88 o 
   5   2  10       13.48       13.54      5.15 o 
   6   2  10      466.53      479.33     21.22 o 
   7   2  10      218.61      203.23      9.14 o 
   8   2  10       54.16       55.20      8.88 o 
  -4   3  10        0.02       -3.46      3.73 o 
  -3   3  10       18.22       12.20      5.17 o 
  -2   3  10        3.26       -3.51      2.34 o 
  -1   3  10        5.22        0.28      3.24 o 
   0   3  10      126.07      129.45      9.81 o 
   1   3  10       13.73       11.85      4.90 o 
   2   3  10       47.49       48.10      6.90 o 
   3   3  10       48.24       50.35      7.05 o 
   4   3  10        9.24        3.32      4.22 o 
   5   3  10        0.08       -3.54      3.27 o 
   6   3  10        6.18        5.44      4.85 o 
   7   3  10       35.19       32.42      7.20 o 
   8   3  10       15.58       15.46      6.66 o 
  -3   4  10      151.34      147.34      7.95 o 
  -2   4  10      162.65      164.63      7.99 o 
  -1   4  10       30.43       20.82      7.00 o 
   0   4  10     1134.79     1189.71     40.00 o 
   1   4  10     1779.86     1844.98     57.96 o 
   2   4  10      456.79      467.94     19.88 o 
   3   4  10      425.40      439.50     19.15 o 
   4   4  10      826.61      908.59     32.69 o 
   5   4  10      589.39      558.80     23.29 o 
   6   4  10      372.82      366.20     18.10 o 
   7   4  10      204.70      220.95     14.17 o 
   8   4  10      156.35      139.69     11.98 o 
   9   4  10      188.15      186.63     14.29 o 
  -4   5  10        1.35       -3.46      5.37 o 
  -3   5  10       20.38       13.71      6.32 o 
  -2   5  10       25.92       26.08      5.35 o 
  -1   5  10      124.22      110.81      6.72 o 
   0   5  10        7.36        6.46      3.29 o 
   1   5  10       29.78       36.30      6.85 o 
   2   5  10        3.94        2.83      4.34 o 
   3   5  10      118.61      125.03      9.39 o 
   4   5  10      105.40      110.47      9.22 o 
   5   5  10       33.62       30.49      6.61 o 
   6   5  10       14.06        8.76      5.39 o 
   7   5  10      281.30      275.34     16.17 o 
   8   5  10       26.39       15.61      6.98 o 
   9   5  10       30.40       22.83      8.05 o 
  -3   6  10      226.82      228.21     15.59 o 
  -2   6  10       97.62      104.50     10.03 o 
  -1   6  10      109.07      108.51     10.84 o 
   0   6  10      320.45      384.23     18.40 o 
   1   6  10     1051.50     1149.49     39.66 o 
   2   6  10     1216.24     1288.21     43.27 o 
   3   6  10      384.73      400.23     18.42 o 
   4   6  10        4.82        1.10      3.63 o 
   5   6  10      114.65      131.06     10.27 o 
   6   6  10      501.62      462.01     21.47 o 
   7   6  10      234.02      224.38     14.88 o 
   8   6  10        2.06       -0.29      5.85 o 
   9   6  10       23.61        9.59      7.20 o 
  -3   7  10       68.62       66.44     10.49 o 
  -2   7  10        9.91        0.61      5.34 o 
  -1   7  10      117.12       96.69      9.83 o 
   0   7  10       31.61       30.71      7.89 o 
   1   7  10        1.07        0.10      4.22 o 
   2   7  10        1.52       -1.20      4.59 o 
   3   7  10       51.58       54.66      7.66 o 
   4   7  10        1.16       -0.80      4.02 o 
   5   7  10      176.01      185.55     12.56 o 
   6   7  10       48.73       42.91      7.81 o 
   7   7  10       31.13       25.95      7.61 o 
   8   7  10       83.37       74.86     10.71 o 
  -2   8  10       56.02       77.10     10.64 o 
  -1   8  10       38.71       31.76      7.71 o 
   0   8  10        9.20        0.10      4.63 o 
   1   8  10        1.17       -2.64      3.55 o 
   2   8  10        1.16        3.07      4.46 o 
   3   8  10       37.84       31.12      7.07 o 
   4   8  10      222.01      227.97     13.83 o 
   5   8  10      107.42      105.06      9.88 o 
   6   8  10       60.50       76.79     10.00 o 
   7   8  10      176.61      171.19     13.78 o 
   8   8  10        2.23        0.17      5.88 o 
  -1   9  10       16.29       18.59      7.42 o 
   0   9  10        4.33       -2.32      5.39 o 
   1   9  10        3.68       -7.00      4.90 o 
   2   9  10       91.64       95.33      9.17 o 
   3   9  10        7.81        5.29      4.78 o 
   4   9  10        7.99        6.44      4.95 o 
   5   9  10        6.91        2.76      5.66 o 
   6   9  10        1.18       -3.73      5.32 o 
   7   9  10       14.40        6.27      6.39 o 
   8   9  10        2.47       -4.88      4.81 o 
   0  10  10      136.12      139.08     13.32 o 
   1  10  10      181.26      184.94     15.46 o 
   2  10  10       54.38       58.71     10.61 o 
   3  10  10      139.66      150.45     11.83 o 
   4  10  10      123.84      136.45     11.17 o 
   5  10  10      339.74      365.42     19.61 o 
   6  10  10      295.31      280.15     17.54 o 
   7  10  10      108.23       96.98     11.24 o 
   2  11  10       10.65        5.90      7.61 o 
   4  11  10        0.38       -4.07      4.85 o 
   5  11  10        0.97       -1.34      5.29 o 
   6  11  10       36.73       54.32     10.15 o 
  -1  -6  11        0.41       -0.62      3.30 o 
   0  -6  11        0.26        2.20      4.81 o 
   1  -6  11        0.19       -0.15      5.05 o 
  -3  -5  11      145.29      130.18     12.64 o 
  -2  -5  11       85.44       99.45      9.73 o 
  -1  -5  11       59.64       73.42      7.81 o 
   0  -5  11      278.09      307.34     12.66 o 
   1  -5  11      575.20      658.81     28.44 o 
   2  -5  11      274.40      277.12     16.93 o 
   3  -5  11       58.80       71.88     10.42 o 
  -4  -4  11        9.04       10.59      6.73 o 
  -3  -4  11       16.82        8.49      6.00 o 
  -2  -4  11       53.42       39.56      8.29 o 
  -1  -4  11       62.31       64.57      9.93 o 
   0  -4  11        0.71       -4.15      2.76 o 
   1  -4  11       65.30       68.36     10.32 o 
   2  -4  11       27.66       29.83      7.05 o 
   3  -4  11        0.57       -2.68      4.27 o 
   4  -4  11        0.20       -3.27      4.83 o 
  -4  -3  11       98.64      101.25     10.98 o 
  -3  -3  11       74.49       77.74     10.56 o 
  -2  -3  11      118.09      110.84     10.85 o 
  -1  -3  11      106.80      114.50     10.54 o 
   0  -3  11       83.67       92.06      9.88 o 
   1  -3  11      130.18      128.58      8.28 o 
   2  -3  11      677.45      732.65     20.51 o 
   3  -3  11      354.44      351.01     18.07 o 
   4  -3  11       87.58       76.76      9.07 o 
   5  -3  11       80.26       73.30      9.95 o 
  -4  -2  11       21.70       16.56      6.59 o 
  -3  -2  11        1.72       -2.34      3.90 o 
  -2  -2  11        3.02       -0.37      4.07 o 
  -1  -2  11        7.12        2.44      4.56 o 
   0  -2  11       31.43       24.81      6.10 o 
   1  -2  11       22.86       14.34      5.32 o 
   2  -2  11       79.02       77.71      9.24 o 
   3  -2  11       46.37       32.62      4.59 o 
   4  -2  11        0.04       -4.49      3.83 o 
   5  -2  11        8.08        4.59      4.93 o 
   6  -2  11       16.71       24.22      7.49 o 
  -4  -1  11      200.71      199.68     14.66 o 
  -3  -1  11      182.01      162.99     12.73 o 
  -2  -1  11      214.46      226.24     14.37 o 
  -1  -1  11      102.79      115.25      9.90 o 
   0  -1  11      314.21      296.27     15.66 o 
   1  -1  11      428.71      437.96     19.76 o 
   2  -1  11      304.97      275.90     14.68 o 
   3  -1  11      398.93      403.16     18.39 o 
   4  -1  11      724.48      728.72     27.76 o 
   5  -1  11      402.46      390.01     19.05 o 
   6  -1  11      155.71      130.47     11.05 o 
  -4   0  11       21.16       21.03      6.78 o 
  -3   0  11       29.78       30.61      7.34 o 
  -2   0  11        0.68        2.41      4.05 o 
  -1   0  11       96.84       88.20      8.73 o 
   0   0  11       28.66       36.32      6.56 o 
   1   0  11       56.07       47.42      7.17 o 
   2   0  11      146.94      132.50      9.85 o 
   3   0  11        6.75        2.00      4.10 o 
   4   0  11      136.84      117.03     10.07 o 
   5   0  11       47.85       42.81      7.95 o 
   7   0  11        4.44       -2.95      4.93 o 
  -4   1  11      174.26      187.41     13.85 o 
  -3   1  11      280.13      298.85     17.10 o 
  -2   1  11      301.31      297.34     16.20 o 
  -1   1  11       51.51       59.00      8.07 o 
   0   1  11      153.21      128.01      9.88 o 
   1   1  11      124.48      128.82      9.76 o 
   2   1  11        2.90        3.51      4.12 o 
   3   1  11       56.76       42.49      6.93 o 
   4   1  11        2.56       -2.32      4.20 o 
   5   1  11      330.01      339.66     17.00 o 
   6   1  11      305.96      364.03     18.32 o 
  -4   2  11        9.84        5.46      5.46 o 
  -3   2  11       23.35       12.88      5.83 o 
  -2   2  11      185.57      197.43     13.20 o 
  -1   2  11       72.94       60.15      8.24 o 
   0   2  11      137.43      134.79     10.10 o 
   1   2  11        0.30        1.15      3.46 o 
   2   2  11       21.51       23.47      5.95 o 
   3   2  11        7.76        5.46      4.66 o 
   4   2  11       14.04        9.37      5.00 o 
   5   2  11       10.83       11.12      5.46 o 
   6   2  11       25.72       40.00      7.42 o 
   7   2  11       12.22        7.98      5.73 o 
  -4   3  11       93.51       85.98      9.76 o 
  -3   3  11       85.43       68.40      9.85 o 
  -2   3  11      213.09      208.26     13.27 o 
  -1   3  11      204.93      210.57      9.05 o 
   0   3  11       94.30       84.59      8.44 o 
   1   3  11      784.19      864.37     31.69 o 
   2   3  11      479.96      444.96     19.88 o 
   3   3  11      239.56      231.87     13.44 o 
   4   3  11       11.57       13.29      5.44 o 
   5   3  11       41.74       51.08      7.76 o 
   6   3  11      415.67      400.64     19.59 o 
   7   3  11      468.71      454.77     21.76 o 
   8   3  11       27.73       17.93      6.76 o 
  -3   4  11        1.44       -0.12      5.12 o 
  -2   4  11        3.12        3.94      3.25 o 
  -1   4  11        6.67        4.59      3.44 o 
   0   4  11      108.98      109.06     10.07 o 
   1   4  11        0.55        0.17      5.00 o 
   2   4  11        0.85       -5.20      4.00 o 
   3   4  11        0.03       -1.37      3.68 o 
   4   4  11       29.19       25.59      6.15 o 
   5   4  11       45.75       36.98      7.05 o 
   6   4  11        0.17       -6.10      4.54 o 
   7   4  11       11.87       19.90      7.15 o 
   8   4  11        8.24        2.98      6.15 o 
  -3   5  11      314.31      298.29     17.44 o 
  -2   5  11      136.77      121.25     11.06 o 
  -1   5  11       76.36       74.09      6.24 o 
   0   5  11      353.85      345.02     12.50 o 
   1   5  11     1290.77     1439.93     48.10 o 
   2   5  11     1025.79     1142.36     39.93 o 
   3   5  11      605.88      641.83     25.86 o 
   4   5  11      432.50      414.11     19.37 o 
   5   5  11      408.66      397.91     19.32 o 
   6   5  11      358.04      339.37     17.98 o 
   7   5  11      474.62      434.23     21.44 o 
   8   5  11      292.86      323.12     18.93 o 
  -2   6  11        0.15       -4.23      2.82 o 
  -1   6  11        1.00       -2.49      3.17 o 
   0   6  11       12.57        7.51      3.53 o 
   1   6  11        7.31        8.17      5.63 o 
   2   6  11      199.58      215.95     13.64 o 
   3   6  11      131.58      124.28     10.12 o 
   4   6  11        4.08        3.76      4.32 o 
   5   6  11       61.19       50.10      7.95 o 
   6   6  11        5.84        5.37      5.22 o 
   7   6  11       56.27       62.96      9.54 o 
   8   6  11       69.95       65.83     10.12 o 
  -2   7  11        7.81        8.88      6.12 o 
  -1   7  11       20.33       23.25      5.16 o 
   0   7  11        2.07       -3.57      3.07 o 
   1   7  11      239.21      281.73     16.07 o 
   2   7  11      621.21      667.59     27.17 o 
   3   7  11      266.68      254.19     14.76 o 
   4   7  11      113.28      117.72     10.32 o 
   5   7  11       74.08       89.30      9.22 o 
   6   7  11       49.92       37.95      7.59 o 
   7   7  11      183.32      192.16     14.10 o 
   8   7  11       30.20       45.32      9.61 o 
  -1   8  11       25.40       19.90      7.68 o 
   0   8  11       15.21       11.87      4.85 o 
   1   8  11        3.69        6.30      3.85 o 
   2   8  11       25.42       27.34      6.66 o 
   3   8  11        7.42        7.68      5.02 o 
   4   8  11      129.26      133.13     11.17 o 
   5   8  11      118.59      101.42     10.00 o 
   6   8  11        0.56       -3.49      4.66 o 
   7   8  11        2.35       -3.32      4.93 o 
   8   8  11       90.13       59.49     10.56 o 
   0   9  11       28.41       33.86      8.54 o 
   1   9  11      193.57      194.33     15.93 o 
   2   9  11      312.49      380.81     19.37 o 
   3   9  11      198.55      217.43     14.10 o 
   4   9  11       96.80      101.13     10.12 o 
   5   9  11       48.21       47.22      8.71 o 
   6   9  11      218.13      224.19     15.22 o 
   7   9  11      156.15      147.60     13.07 o 
   1  10  11        4.74        3.15      6.34 o 
   2  10  11        3.98        4.76      7.61 o 
   3  10  11        0.30        0.07      4.90 o 
   4  10  11        4.15       -4.76      4.78 o 
   5  10  11        0.81       -5.73      5.10 o 
   6  10  11       68.27       66.13     10.17 o 
   0  -5  12        8.12        9.59      6.34 o 
  -2  -4  12       23.40       32.71      8.07 o 
  -1  -4  12       20.84       21.93      6.98 o 
   0  -4  12      151.77      184.31     14.17 o 
   1  -4  12      219.52      199.99     14.20 o 
   3  -4  12       42.60       47.27      8.39 o 
  -3  -3  12       13.69       15.34      7.07 o 
  -2  -3  12        0.95       -6.51      4.34 o 
  -1  -3  12        0.18       -5.00      4.24 o 
   0  -3  12        0.91       -2.63      4.37 o 
   1  -3  12       40.21       33.34      7.29 o 
   2  -3  12       18.09        9.76      5.29 o 
  -3  -2  12      160.38      165.72     13.51 o 
  -2  -2  12      195.47      177.36     13.64 o 
  -1  -2  12      250.47      270.61     16.34 o 
   0  -2  12      117.13      122.01     11.27 o 
   1  -2  12      152.58      157.94     12.00 o 
   2  -2  12      454.09      466.72     21.73 o 
   3  -2  12      409.41      400.03     19.34 o 
  -3  -1  12        0.24        0.78      4.56 o 
  -2  -1  12        5.83       -4.10      4.12 o 
  -1  -1  12       68.06       75.66      8.63 o 
   0  -1  12       32.84       36.25      6.81 o 
   1  -1  12       50.77       49.17      8.27 o 
   2  -1  12       43.99       32.54      7.07 o 
   3  -1  12      122.82      116.62     10.37 o 
   4  -1  12       93.31       96.15      9.71 o 
  -3   0  12      196.04      223.92     15.27 o 
  -2   0  12       94.91       89.30      9.46 o 
  -1   0  12       59.53       57.57      8.59 o 
   0   0  12      117.48      122.94     10.29 o 
   1   0  12      280.97      271.97     15.17 o 
   2   0  12      513.93      543.70     23.08 o 
   3   0  12     1011.15     1031.21     36.93 o 
   4   0  12      418.97      433.30     20.10 o 
   5   0  12      207.61      195.46     13.34 o 
  -3   1  12       48.16       61.86      9.22 o 
  -2   1  12        6.17        4.07      4.93 o 
  -1   1  12       95.47       91.11      9.12 o 
   0   1  12      193.47      212.63     13.59 o 
   1   1  12       11.98        7.15      4.56 o 
   2   1  12       66.14       53.20      7.76 o 
   3   1  12        0.24       -3.41      4.29 o 
   4   1  12       39.74       25.10      7.34 o 
   5   1  12       15.14        5.02      5.78 o 
   6   1  12        7.17       -0.68      5.34 o 
  -3   2  12      122.11      121.11     11.20 o 
  -2   2  12       72.13       79.47      9.17 o 
  -1   2  12       64.75       75.57      8.66 o 
   0   2  12        2.30        6.44      4.78 o 
   1   2  12      104.60       99.06      9.42 o 
   2   2  12       37.99       38.44      6.93 o 
   3   2  12        6.05        5.24      4.68 o 
   4   2  12       78.34       93.03      9.83 o 
   5   2  12      326.72      350.71     18.17 o 
   6   2  12      196.56      200.97     13.83 o 
   7   2  12       69.56       70.01      9.73 o 
  -3   3  12       10.40        7.63      6.00 o 
  -2   3  12       78.15       73.27      9.46 o 
  -1   3  12       12.92        6.68      5.17 o 
   0   3  12        0.24       -2.90      3.68 o 
   1   3  12        0.56       -5.05      3.37 o 
   2   3  12        7.74        7.54      5.59 o 
   3   3  12        2.62       -0.61      4.22 o 
   4   3  12       19.47       12.27      5.76 o 
   5   3  12       35.69       35.17      8.17 o 
   6   3  12       16.28       14.03      6.27 o 
   7   3  12        2.11       -4.17      4.98 o 
  -3   4  12       96.22       94.89     11.32 o 
  -2   4  12      357.23      358.76     18.90 o 
  -1   4  12      320.65      322.17     17.56 o 
   0   4  12      103.31      100.00      6.78 o 
   1   4  12      167.23      190.16     12.56 o 
   2   4  12      578.14      633.93     26.25 o 
   3   4  12      525.48      534.00     23.44 o 
   4   4  12       13.41       18.32      6.20 o 
   5   4  12        1.21       -3.37      3.98 o 
   6   4  12      364.59      385.18     19.81 o 
   7   4  12      513.88      498.90     23.90 o 
  -2   5  12       36.12       40.61      7.76 o 
  -1   5  12       20.30       17.58      4.62 o 
   0   5  12        0.05       -3.23      3.18 o 
   1   5  12       29.21       16.20      6.71 o 
   2   5  12        6.79        2.78      5.32 o 
   3   5  12       29.30       36.86      7.32 o 
   4   5  12       17.60       18.20      5.93 o 
   5   5  12        0.40       -6.07      4.12 o 
   6   5  12       55.76       46.47      8.59 o 
   7   5  12       19.08       21.66      7.07 o 
  -2   6  12      125.20      121.19      8.04 o 
  -1   6  12      352.04      364.30     13.77 o 
   0   6  12      335.74      388.75     29.82 o 
   1   6  12      265.77      265.71     15.76 o 
   2   6  12      385.00      445.79     21.39 o 
   3   6  12      139.17      167.60     12.34 o 
   4   6  12      199.81      199.65     13.27 o 
   5   6  12       73.50       84.47      9.34 o 
   6   6  12        1.20       -2.66      4.83 o 
   7   6  12       58.15       60.96      9.37 o 
  -1   7  12        0.80       -3.56      3.34 o 
   0   7  12       11.75        4.09      4.13 o 
   1   7  12      180.29      180.33     13.32 o 
   2   7  12        0.02       -6.84      4.56 o 
   3   7  12       93.42       99.35     10.05 o 
   4   7  12       18.59        4.17      5.29 o 
   5   7  12        0.20       -3.39      4.59 o 
   6   7  12        2.11        0.51      5.24 o 
   7   7  12       18.80       13.05      6.66 o 
   0   8  12        4.09        6.50      4.16 o 
   1   8  12       65.00       83.21      7.77 o 
   2   8  12      367.29      421.43     21.42 o 
   3   8  12      218.09      217.26     14.56 o 
   4   8  12      150.80      164.48     12.64 o 
   5   8  12       83.46       87.81     10.03 o 
   6   8  12      214.73      225.34     15.29 o 
   7   8  12      148.91      132.89     12.51 o 
   1   9  12        6.24        7.18      4.77 o 
   2   9  12        3.90       -5.63      4.95 o 
   3   9  12        4.76        1.20      6.17 o 
   4   9  12       34.82       37.42      8.59 o 
   5   9  12        1.80       -1.27      5.07 o 
   6   9  12        0.07       -0.32      5.59 o 
   3  10  12      366.72      397.03     21.25 o 
   4  10  12       77.10       78.37     11.05 o 
  -1  -3  13       19.57       20.34      7.15 o 
   0  -3  13      131.11      154.16     13.00 o 
   1  -3  13      215.43      243.48     16.10 o 
   2  -3  13      182.07      195.48     13.85 o 
  -1  -2  13        3.30       -3.12      4.73 o 
   0  -2  13        0.35       -2.61      4.51 o 
   1  -2  13        0.41        1.02      4.34 o 
   2  -2  13        2.44       -0.37      4.61 o 
   3  -2  13        0.67        0.17      4.83 o 
  -2  -1  13      213.12      234.04     15.81 o 
  -1  -1  13      257.19      265.22     16.51 o 
   0  -1  13      507.37      551.95     24.98 o 
   1  -1  13      654.67      738.04     30.22 o 
   2  -1  13      411.43      368.49     19.10 o 
   3  -1  13      341.57      318.17     17.56 o 
   4  -1  13      116.98       99.13      9.63 o 
  -2   0  13        1.95        1.71      4.95 o 
  -1   0  13        0.83       -2.66      4.71 o 
   0   0  13       14.64        5.68      5.29 o 
   1   0  13       22.91       26.44      7.05 o 
   2   0  13       56.34       48.20      8.07 o 
   3   0  13        1.28       -6.02      4.15 o 
   4   0  13       25.32       12.95      6.02 o 
   5   0  13        5.01       -3.22      4.90 o 
  -2   1  13      133.44      134.94     11.73 o 
  -1   1  13       21.68       37.98      7.83 o 
   0   1  13        2.41       -2.12      4.32 o 
   1   1  13       19.50       26.59      6.44 o 
   2   1  13      190.28      196.58     13.07 o 
   3   1  13      354.55      326.81     17.61 o 
   4   1  13      144.17      128.35     11.51 o 
   5   1  13       32.72       26.76      7.37 o 
   6   1  13       97.97       88.93     10.00 o 
  -2   2  13       28.18       38.91      7.68 o 
  -1   2  13        0.01       -2.56      4.49 o 
   0   2  13       90.05       79.13      9.05 o 
   1   2  13       96.67       83.08      8.90 o 
   2   2  13       23.61       22.37      6.29 o 
   3   2  13       14.30       11.24      6.12 o 
   4   2  13       18.75       10.88      6.54 o 
   5   2  13       34.51       29.76      7.81 o 
   6   2  13        2.50       -7.50      5.00 o 
  -2   3  13      236.99      259.10     16.34 o 
  -1   3  13       90.25       91.35      9.83 o 
   0   3  13       47.83       46.13      8.27 o 
   1   3  13       56.92       67.01      9.15 o 
   2   3  13       43.71       45.22      8.10 o 
   3   3  13      155.58      165.97     12.42 o 
   4   3  13      403.65      419.45     20.98 o 
   5   3  13      210.85      192.43     13.88 o 
   6   3  13      140.17      118.64     11.49 o 
  -2   4  13        0.03        2.63      5.29 o 
  -1   4  13        1.22        4.10      5.24 o 
   0   4  13        2.46       -4.90      4.46 o 
   1   4  13       16.41       19.12      6.44 o 
   2   4  13       31.32       39.00      7.88 o 
   3   4  13       70.17       66.03      9.56 o 
   4   4  13       82.19       83.20      9.46 o 
   5   4  13       42.24       19.29      7.22 o 
   6   4  13       36.57       32.10      8.59 o 
   7   4  13       51.38       50.27      9.90 o 
  -1   5  13      184.10      218.70     15.17 o 
   0   5  13      107.56      112.30      7.86 o 
   1   5  13        2.14       -0.85      4.81 o 
   2   5  13      209.22      225.38     14.90 o 
   3   5  13      316.59      333.20     18.49 o 
   4   5  13      171.89      155.43     12.44 o 
   5   5  13       67.57       65.13      9.51 o 
   6   5  13      178.29      181.87     13.73 o 
   7   5  13      260.54      238.95     16.27 o 
   0   6  13        4.07        7.55      7.35 o 
   1   6  13        8.06        3.71      5.85 o 
   2   6  13        0.57       -6.95      4.63 o 
   3   6  13       10.73       -4.44      5.02 o 
   4   6  13        2.09       -2.56      4.98 o 
   5   6  13       70.62       77.49     10.44 o 
   6   6  13       36.57       43.30      9.17 o 
   7   6  13        3.21       -6.42      5.83 o 
   0   7  13       96.48      105.01      7.88 o 
   1   7  13       42.49       52.27      6.97 o 
   2   7  13       25.33       30.73      8.12 o 
   3   7  13       41.06       41.91      8.63 o 
   4   7  13      109.47      123.57     11.37 o 
   5   7  13       12.81        6.02      6.00 o 
   6   7  13        0.85        1.78      5.93 o 
   2   8  13       29.85       24.12      7.63 o 
   3   8  13        0.86        4.42      5.93 o 
   4   8  13        0.04       -5.07      4.59 o 
   5   8  13        8.99       -0.78      5.61 o 
   6   8  13        3.28        5.46      6.44 o 
   4   9  13       91.09       91.11     10.54 o 
   0  -1  14        0.00       -4.24      4.95 o 
   1  -1  14       28.89       15.64      6.37 o 
   2  -1  14       23.87       14.90      6.42 o 
   0   0  14       99.75      113.91     11.12 o 
   1   0  14      392.81      419.82     21.39 o 
   2   0  14      398.38      403.72     20.73 o 
   3   0  14      170.45      174.67     13.10 o 
   4   0  14       48.83       35.73      7.73 o 
  -1   1  14        0.37       -5.17      4.34 o 
   0   1  14        7.03        0.61      5.17 o 
   1   1  14        8.61        3.15      5.66 o 
   2   1  14        5.99       -4.27      4.78 o 
   3   1  14        0.07       -5.32      4.68 o 
   4   1  14        7.46        5.68      5.81 o 
  -1   2  14      120.97      130.40     11.85 o 
   0   2  14        5.89        3.15      5.95 o 
   1   2  14       32.66       34.22      7.73 o 
   2   2  14      168.97      185.75     13.34 o 
   3   2  14      324.57      331.47     18.51 o 
   4   2  14      263.06      261.90     16.37 o 
   5   2  14       30.99       34.34      8.51 o 
   0   3  14        0.01        1.15      4.83 o 
   1   3  14       15.09       19.68      6.71 o 
   2   3  14        7.29        4.85      5.15 o 
   3   3  14        3.77       -3.51      5.59 o 
   4   3  14        0.95       -7.83      5.22 o 
   5   3  14        6.78       -1.83      5.85 o 
   0   4  14      262.13      293.10     17.68 o 
   1   4  14      252.99      275.58     16.49 o 
   2   4  14      208.47      212.90     14.51 o 
   3   4  14      185.60      195.11     14.27 o 
   4   4  14      381.05      383.52     20.61 o 
   5   4  14      372.10      407.81     21.56 o 
   1   5  14        0.52        2.93      5.85 o 
   2   5  14       10.24        3.44      5.78 o 
   3   5  14       40.31       33.15      8.29 o 
   4   5  14        1.64       -5.17      5.76 o 
   5   5  14       10.31        4.63      6.59 o 
   1   6  14        1.18       -2.95      5.17 o 
   2   6  14        9.95       11.34      7.20 o 
   3   6  14       46.26       55.20      9.68 o 
   4   6  14       96.36       86.15     11.29 o 
   5   6  14       79.80       99.42     12.10 o 
   3   7  14        1.08       -4.66      5.54 o 
   4   7  14       28.55       32.37      8.15 o 
                                                 
